# Supplementary material for: Decentralized nanopore genomics reveals diverse Klebsiella pneumoniae and no evidence of patient–patient transmission in a New Zealand hospital
Source: Microb Genom. 2026 Apr 30;12(4):001700. doi: 10.1099/mgen.0.001700 (PMC13136631; doi:10.1099/mgen.0.001700)
Supplement: Uncited Table S1. [file mgen-12-01700-s002.xlsx]

## Sheet: Key
Key
Supplementary Table S1. Sample metadata for 157 Wellington Regional Hospital Klebsiella pneumoniae isolates that underwent whole-genome sequencing
Supplementary Table S2. Phenotypic susceptibility testing results – proportion of isolates susceptible to each agent
Supplementary Table S3. Nanopore quality control metrics for the 36 Klebsiella pneumoniae genomes failing initial quality control checks
Supplementary Table S4. Nanopore quality control metrics for the 121 Klebsiella pneumoniae genomes passing quality control checks
Supplementary Table S5. Kleborate output
Supplementary Table S6. Chromosome-encoded AMR genes detected across the 118 complete Klebsiella pneumoniae genomes
Supplementary Table S7. Mobile genetic elements and predicted recombination sites relative to the chromosome of sample kp220713_barcode53
Supplementary Table S8. Mobile genetic elements and predicted recombination sites relative to the chromosome of sample kp220713_barcode44
Supplementary Table S9. Klebsiella pneumoniae local reference plasmid database plasmid metadata
Supplementary Table S10. Klebsiella pneumoniae local reference plasmid database clustering metadata
Supplementary Table S11. Collapsed list of AMR genes by Subcommunity
Supplementary Table S12. Plasmid-encoded AMR genes detected across the 118 complete Klebsiella pneumoniae genomes
Supplementary Table S13. Chromosome-encoded virulence genes detected across the 118 complete Klebsiella pneumoniae genomes
Supplementary Table S14. Plasmid-encoded virulence genes detected across the 118 complete Klebsiella pneumoniae genomes

## Sheet: Table S1
Supplementary Table S1. Sample metadata for 157 Wellington Regional Hospital Klebsiella pneumoniae isolates that underwent whole-genome sequencing
Sample	Location	Collection date	Host	Sex	Age	Anatomical site	Dorado model	Graphics processing unit	Bio Project ID	BioSample	SRA accession
kp220111_barcode15	MAPU	Jan 2022	Human	Female	65 to <80 years	-	Dorado v0.4.3	NVIDIA A100-PCIE-80GB	PRJNA1332379	SAMN51732879	SRR35539706
kp220118_barcode34	Obstetrics	Jan 2022	Human	Female	30 to <45 years	Urine	Dorado v0.4.3	NVIDIA A100-PCIE-80GB	PRJNA1332379	SAMN51732880	SRR35539705
kp220118_barcode41	7NW	Jan 2022	Human	Male	45 to <65 years	Tissue	Dorado v0.4.3	NVIDIA A100-PCIE-80GB	PRJNA1332379	SAMN51732881	SRR35539661
kp220118_barcode42	Intensive Care Unit	Jan 2022	Human	Male	65 to <80 years	Sputum	Dorado v0.4.3	NVIDIA A100-PCIE-80GB	PRJNA1332379	SAMN51732882	SRR35539599
kp220125_barcode47	MAPU	Jan 2022	Human	Female	80+ years	Urine	Dorado v0.4.3	NVIDIA A100-PCIE-80GB	PRJNA1332379	SAMN51732883	SRR35539591
kp220125_barcode48	Emergency Department	Jan 2022	Human	Male	30 to <45 years	-	Dorado v0.4.3	NVIDIA A100-PCIE-80GB	PRJNA1332379	SAMN51732884	SRR35539585
kp220201_barcode50	SAPU	Jan 2022	Human	Male	65 to <80 years	Aspirate (Liver)	Dorado v0.4.3	NVIDIA A100-PCIE-80GB	PRJNA1332379	SAMN51732885	SRR35539577
kp220209_barcode62	Ward 2 Child Health	Jan 2022	Human	Male	0 to <5 years	Swab of peg site	Dorado v0.4.3	NVIDIA A100-PCIE-80GB	PRJNA1332379	SAMN51732886	SRR35539567
kp220301_barcode86	6NW	Feb 2022	Human	Female	65 to <80 years	Tissue	Dorado v0.4.3	NVIDIA A100-PCIE-80GB	PRJNA1332379	SAMN51732887	SRR35539607
kp220301_barcode92	5NW	Feb 2022	Human	Female	30 to <45 years	Aspirate (Peritoneal dialysis fluid)	Dorado v0.4.3	NVIDIA A100-PCIE-80GB	PRJNA1332379	SAMN51732888	SRR35539617
kp220301_barcode95	Inpatient	Feb 2022	Human	Male	80+ years	Urine	Dorado v0.4.3	NVIDIA A100-PCIE-80GB	PRJNA1332379	SAMN51732889	SRR35539704
kp220309_barcode90	Emergency Department	Mar 2022	Human	Male	80+ years	Urine	Dorado v0.4.3	NVIDIA A100-PCIE-80GB	PRJNA1332379	SAMN51732890	SRR35539693
kp220309_barcode93	Awanui Labs	Feb 2022	Human	Male	80+ years	Urine	Dorado v0.4.3	NVIDIA A100-PCIE-80GB	PRJNA1332379	SAMN51732891	SRR35539686
kp220317_barcode72	-	Mar 2022	Human	Male	65 to <80 years	-	Dorado v0.4.3	NVIDIA A100-PCIE-80GB	PRJNA1332379	SAMN51732892	SRR35539643
kp220317_barcode73	4NW	Mar 2022	Human	Female	30 to <45 years	Swab of perineum	Dorado v0.4.3	NVIDIA A100-PCIE-80GB	PRJNA1332379	SAMN51732893	SRR35539629
kp220317_barcode78	Intensive Care Unit	Mar 2022	Human	Male	30 to <45 years	Sputum	Dorado v0.4.3	NVIDIA A100-PCIE-80GB	PRJNA1332379	SAMN51732894	SRR35539678
kp220322_barcode04	Inpatient	Mar 2022	Human	Female	18 to <30 years	Urine	Dorado v0.4.3	NVIDIA A100-PCIE-80GB	PRJNA1332379	SAMN51732895	SRR35539666
kp220322_barcode08	Intensive Care Unit	Mar 2022	Human	Male	45 to <65 years	Urine	Dorado v0.4.3	NVIDIA A100-PCIE-80GB	PRJNA1332379	SAMN51732896	SRR35539663
kp220322_barcode09	7NW	Mar 2022	Human	Male	80+ years	Aspirate (Sternomastoid abscess)	Dorado v0.4.3	NVIDIA A100-PCIE-80GB	PRJNA1332379	SAMN51732897	SRR35539662
kp220330_barcode17	7NW	Mar 2022	Human	Female	65 to <80 years	-	Dorado v0.4.3	NVIDIA A100-PCIE-80GB	PRJNA1332379	SAMN51732898	SRR35539634
kp220330_barcode27	-	Mar 2022	Human	Female	45 to <65 years	-	Dorado v0.4.3	NVIDIA A100-PCIE-80GB	PRJNA1332379	SAMN51732899	SRR35539659
kp220330_barcode30	4NW	Mar 2022	Human	Female	30 to <45 years	-	Dorado v0.4.3	NVIDIA A100-PCIE-80GB	PRJNA1332379	SAMN51732900	SRR35539656
kp220412_barcode18	Emergency Department	Mar 2022	Human	Male	0 to <5 years	Urine	Dorado v0.4.3	NVIDIA A100-PCIE-80GB	PRJNA1332379	SAMN51732901	SRR35539655
kp220412_barcode24	Women’s Health Service	Apr 2022	Human	Female	30 to <45 years	Urine	Dorado v0.4.3	NVIDIA A100-PCIE-80GB	PRJNA1332379	SAMN51732902	SRR35539654
kp220412_barcode32	5NW	Apr 2022	Human	Female	30 to <45 years	White lumen	Dorado v0.4.3	NVIDIA A100-PCIE-80GB	PRJNA1332379	SAMN51732903	SRR35539653
kp220420_barcode35	Emergency Department	Apr 2022	Human	Male	45 to <65 years	Left antecubital fossa	Dorado v0.4.3	NVIDIA A100-PCIE-80GB	PRJNA1332379	SAMN51732904	SRR35539652
kp220420_barcode36	Awanui Labs	Apr 2022	Human	Female	45 to <65 years	Urine	Dorado v0.4.3	NVIDIA A100-PCIE-80GB	PRJNA1332379	SAMN51732905	SRR35539626
kp220420_barcode37	Renal clinic	Apr 2022	Human	Female	45 to <65 years	Urine	Dorado v0.4.3	NVIDIA A100-PCIE-80GB	PRJNA1332379	SAMN51732906	SRR35539579
kp220420_barcode38	Awanui Labs	Apr 2022	Human	Female	5 to <18 years	Urine	Dorado v0.4.3	NVIDIA A100-PCIE-80GB	PRJNA1332379	SAMN51732907	SRR35539601
kp220427_barcode52	Emergency Department	Apr 2022	Human	Female	30 to <45 years	Urine	Dorado v0.4.3	NVIDIA A100-PCIE-80GB	PRJNA1332379	SAMN51732908	SRR35539600
kp220427_barcode62	Neonatal Intensive Care Unit	Apr 2022	Human	Male	0 to <5 years	-	Dorado v0.4.3	NVIDIA A100-PCIE-80GB	PRJNA1332379	SAMN51732909	SRR35539598
kp220503_barcode66	5NW	Apr 2022	Human	Male	80+ years	Sputum	Dorado v0.4.3	NVIDIA A100-PCIE-80GB	PRJNA1332379	SAMN51732910	SRR35539676
kp220503_barcode68	6NW	Apr 2022	Human	Female	65 to <80 years	Urine	Dorado v0.4.3	NVIDIA A100-PCIE-80GB	PRJNA1332379	SAMN51732911	SRR35539675
kp220503_barcode70	6SW	Apr 2022	Human	Female	45 to <65 years	Catheter tip (CVL tip)	Dorado v0.4.3	NVIDIA A100-PCIE-80GB	PRJNA1332379	SAMN51732912	SRR35539596
kp220503_barcode74	Emergency Department	Apr 2022	Human	Male	65 to <80 years	Blood	Dorado v0.4.3	NVIDIA A100-PCIE-80GB	PRJNA1332379	SAMN51732913	SRR35539595
kp220503_barcode75	5SW	Apr 2022	Human	Male	65 to <80 years	Urine	Dorado v0.4.3	NVIDIA A100-PCIE-80GB	PRJNA1332379	SAMN51732914	SRR35539672
kp220503_barcode77	Emergency Department	Apr 2022	Human	Male	80+ years	Urine	Dorado v0.4.3	NVIDIA A100-PCIE-80GB	PRJNA1332379	SAMN51732915	SRR35539671
kp220503_barcode78	Emergency Department	Apr 2022	Human	Male	80+ years	Urine	Dorado v0.4.3	NVIDIA A100-PCIE-80GB	PRJNA1332379	SAMN51732916	SRR35539594
kp220503_barcode79	Outpatients	Apr 2022	Human	Male	80+ years	Urine	Dorado v0.4.3	NVIDIA A100-PCIE-80GB	PRJNA1332379	SAMN51732917	SRR35539592
kp220503_barcode80	Renal clinic	Apr 2022	Human	Female	45 to <65 years	Urine	Dorado v0.4.3	NVIDIA A100-PCIE-80GB	PRJNA1332379	SAMN51732918	SRR35539668
kp220510_barcode01	Emergency Department	May 2022	Human	Male	65 to <80 years	Blood	Dorado v0.4.3	NVIDIA A100-PCIE-80GB	PRJNA1332379	SAMN51732919	SRR35539590
kp220510_barcode02	Neonatal Intensive Care Unit	May 2022	Human	Male	0 to <5 years	Urine	Dorado v0.4.3	NVIDIA A100-PCIE-80GB	PRJNA1332379	SAMN51732920	SRR35539665
kp220517_barcode17	MAPU	May 2022	Human	Female	80+ years	Urine	Dorado v0.4.3	NVIDIA A100-PCIE-80GB	PRJNA1332379	SAMN51732921	SRR35539664
kp220517_barcode18	Ward 1 Child Health	May 2022	Human	Female	5 to <18 years	Urine	Dorado v0.4.3	NVIDIA A100-PCIE-80GB	PRJNA1332379	SAMN51732922	SRR35539589
kp220517_barcode26	Neonatal Intensive Care Unit	May 2022	Human	Male	0 to <5 years	Catheter tip (Feeding tube)	Dorado v0.4.3	NVIDIA A100-PCIE-80GB	PRJNA1332379	SAMN51732923	SRR35539588
kp220517_barcode27	Awanui Labs	May 2022	Human	Female	45 to <65 years	Urine	Dorado v0.4.3	NVIDIA A100-PCIE-80GB	PRJNA1332379	SAMN51732924	SRR35539587
kp220531_barcode65	MAPU	May 2022	Human	Female	45 to <65 years	Urine	Dorado v0.4.3	NVIDIA A100-PCIE-80GB	PRJNA1332379	SAMN51732925	SRR35539660
kp220531_barcode70	Ward 2 Child Health	May 2022	Human	Male	0 to <5 years	Urine	Dorado v0.4.3	NVIDIA A100-PCIE-80GB	PRJNA1332379	SAMN51732926	SRR35539586
kp220531_barcode74	Emergency Department	May 2022	Human	Male	45 to <65 years	Urine	Dorado v0.4.3	NVIDIA A100-PCIE-80GB	PRJNA1332379	SAMN51732927	SRR35539658
kp220531_barcode80	MAPU	May 2022	Human	Male	45 to <65 years	Faeces	Dorado v0.4.3	NVIDIA A100-PCIE-80GB	PRJNA1332379	SAMN51732928	SRR35539657
kp220531_barcode81	Awanui Labs	May 2022	Human	Female	65 to <80 years	Urine	Dorado v0.4.3	NVIDIA A100-PCIE-80GB	PRJNA1332379	SAMN51732929	SRR35539584
kp220531_barcode84	7SW	May 2022	Human	Male	45 to <65 years	Urine	Dorado v0.4.3	NVIDIA A100-PCIE-80GB	PRJNA1332379	SAMN51732930	SRR35539583
kp220615_barcode01	Women’s Health Service	May 2022	Human	Female	18 to <30 years	Swab of Bartholin's abscess	Dorado v0.4.3	NVIDIA A100-PCIE-80GB	PRJNA1332379	SAMN51732931	SRR35539582
kp220615_barcode03	Emergency Department	May 2022	Human	Female	65 to <80 years	Urine	Dorado v0.4.3	NVIDIA A100-PCIE-80GB	PRJNA1332379	SAMN51732932	SRR35539581
kp220615_barcode04	7NW	May 2022	Human	Female	80+ years	Aspirates	Dorado v0.4.3	NVIDIA A100-PCIE-80GB	PRJNA1332379	SAMN51732933	SRR35539580
kp220615_barcode05	4NW	Jun 2022	Human	Female	18 to <30 years	Urine	Dorado v0.4.3	NVIDIA A100-PCIE-80GB	PRJNA1332379	SAMN51732934	SRR35539578
kp220615_barcode06	5NW	Jun 2022	Human	Female	45 to <65 years	Venous	Dorado v0.4.3	NVIDIA A100-PCIE-80GB	PRJNA1332379	SAMN51732935	SRR35539604
kp220615_barcode07	Emergency Department	Jun 2022	Human	Female	80+ years	Urine	Dorado v0.4.3	NVIDIA A100-PCIE-80GB	PRJNA1332379	SAMN51732936	SRR35539555
kp220628_barcode03	Ward 3 - AFU	Jun 2022	Human	Female	80+ years	Urine	Dorado v0.4.3	NVIDIA A100-PCIE-80GB	PRJNA1332379	SAMN51732937	SRR35539554
kp220628_barcode04	Neonatal Intensive Care Unit	Jun 2022	Human	Male	0 to <5 years	Urine	Dorado v0.4.3	NVIDIA A100-PCIE-80GB	PRJNA1332379	SAMN51732938	SRR35539553
kp220628_barcode05	SAPU	Jun 2022	Human	Female	18 to <30 years	Urine	Dorado v0.4.3	NVIDIA A100-PCIE-80GB	PRJNA1332379	SAMN51732939	SRR35539576
kp220713_barcode44	Inpatient	Jun 2022	Human	Male	45 to <65 years	Tissue	Dorado v0.4.3	NVIDIA A100-PCIE-80GB	PRJNA1332379	SAMN51732940	SRR35539574
kp220713_barcode45	SAPU	Jun 2022	Human	Female	30 to <45 years	-	Dorado v0.4.3	NVIDIA A100-PCIE-80GB	PRJNA1332379	SAMN51732941	SRR35539597
kp220713_barcode46	SAPU	Jun 2022	Human	Female	30 to <45 years	-	Dorado v0.4.3	NVIDIA A100-PCIE-80GB	PRJNA1332379	SAMN51732942	SRR35539573
kp220713_barcode47	SAPU	Jun 2022	Human	Female	30 to <45 years	-	Dorado v0.4.3	NVIDIA A100-PCIE-80GB	PRJNA1332379	SAMN51732943	SRR35539572
kp220713_barcode53	7NW	Jul 2022	Human	Male	18 to <30 years	Purple Lumen	Dorado v0.4.3	NVIDIA A100-PCIE-80GB	PRJNA1332379	SAMN51732944	SRR35539571
kp220726_barcode01	6SW	Jul 2022	Human	Female	30 to <45 years	Swab of wound	Dorado v0.4.3	NVIDIA A100-PCIE-80GB	PRJNA1332379	SAMN51732945	SRR35539593
kp220726_barcode04	7SW	Jul 2022	Human	Female	65 to <80 years	Rectal swab	Dorado v0.4.3	NVIDIA A100-PCIE-80GB	PRJNA1332379	SAMN51732946	SRR35539570
kp220726_barcode05	Emergency Department	Jul 2022	Human	Male	45 to <65 years	Blood	Dorado v0.4.3	NVIDIA A100-PCIE-80GB	PRJNA1332379	SAMN51732947	SRR35539569
kp220726_barcode11	Awanui Labs	Jul 2022	Human	Male	65 to <80 years	Urine	Dorado v0.4.3	NVIDIA A100-PCIE-80GB	PRJNA1332379	SAMN51732948	SRR35539568
kp220726_barcode12	SAPU	Jul 2022	Human	Male	30 to <45 years	Rectal swab	Dorado v0.4.3	NVIDIA A100-PCIE-80GB	PRJNA1332379	SAMN51732949	SRR35539566
kp220726_barcode14	Emergency Department	Jul 2022	Human	Female	65 to <80 years	Urine	Dorado v0.4.3	NVIDIA A100-PCIE-80GB	PRJNA1332379	SAMN51732950	SRR35539565
kp220726_barcode17	Intensive Care Unit	Jul 2022	Human	Female	5 to <18 years	Sputum	Dorado v0.4.3	NVIDIA A100-PCIE-80GB	PRJNA1332379	SAMN51732951	SRR35539564
kp220809_barcode36	SAPU	Jul 2022	Human	Female	80+ years	Urine	Dorado v0.4.3	NVIDIA A100-PCIE-80GB	PRJNA1332379	SAMN51732952	SRR35539563
kp220809_barcode37	Emergency Department	Jul 2022	Human	Male	30 to <45 years	Urine	Dorado v0.4.3	NVIDIA A100-PCIE-80GB	PRJNA1332379	SAMN51732953	SRR35539562
kp220809_barcode45	5NW	Jul 2022	Human	Female	65 to <80 years	Urine	Dorado v0.4.3	NVIDIA A100-PCIE-80GB	PRJNA1332379	SAMN51732954	SRR35539561
kp220823_barcode67	Emergency Department	Aug 2022	Human	Female	65 to <80 years	Urine	Dorado v0.4.3	NVIDIA A100-PCIE-80GB	PRJNA1332379	SAMN51732955	SRR35539559
kp220823_barcode69	Inpatient	Aug 2022	Human	Male	80+ years	Sputum	Dorado v0.4.3	NVIDIA A100-PCIE-80GB	PRJNA1332379	SAMN51732956	SRR35539558
kp220823_barcode74	6NW	Aug 2022	Human	Male	65 to <80 years	Tissue	Dorado v0.4.3	NVIDIA A100-PCIE-80GB	PRJNA1332379	SAMN51732957	SRR35539557
kp220823_barcode75	MAPU	Aug 2022	Human	Male	45 to <65 years	Aspirate (Intrahepatic abscess drainage)	Dorado v0.4.3	NVIDIA A100-PCIE-80GB	PRJNA1332379	SAMN51732958	SRR35539556
kp220906_barcode76	7NW	Aug 2022	Human	Male	65 to <80 years	Swab of abdomen	Dorado v0.4.3	NVIDIA A100-PCIE-80GB	PRJNA1332379	SAMN51732959	SRR35539606
kp220906_barcode84	Awanui Labs	Aug 2022	Human	Female	45 to <65 years	Urine	Dorado v0.4.3	NVIDIA A100-PCIE-80GB	PRJNA1332379	SAMN51732960	SRR35539552
kp220906_barcode90	6EW	Aug 2022	Human	Female	80+ years	-	Dorado v0.4.3	NVIDIA A100-PCIE-80GB	PRJNA1332379	SAMN51732961	SRR35539575
kp220920_barcode04	Emergency Department	Sept 2022	Human	Female	65 to <80 years	Urine	Dorado v0.4.3	NVIDIA A100-PCIE-80GB	PRJNA1332379	SAMN51732962	SRR35539551
kp220920_barcode07	Emergency Department	Sept 2022	Human	Female	65 to <80 years	-	Dorado v0.4.3	NVIDIA A100-PCIE-80GB	PRJNA1332379	SAMN51732963	SRR35539550
kp220920_barcode08	Emergency Department	Sept 2022	Human	Female	80+ years	-	Dorado v0.4.3	NVIDIA A100-PCIE-80GB	PRJNA1332379	SAMN51732964	SRR35539622
kp220920_barcode09	MAPU	Sept 2022	Human	Female	80+ years	Urine	Dorado v0.4.3	NVIDIA A100-PCIE-80GB	PRJNA1332379	SAMN51732965	SRR35539621
kp220920_barcode10	Emergency Department	Sept 2022	Human	Female	0 to <5 years	Urine	Dorado v0.4.3	NVIDIA A100-PCIE-80GB	PRJNA1332379	SAMN51732966	SRR35539620
kp221004_barcode19	6EW	Sept 2022	Human	Female	80+ years	Urine	Dorado v0.4.3	NVIDIA A100-PCIE-80GB	PRJNA1332379	SAMN51732967	SRR35539619
kp221004_barcode21	Emergency Department	Sept 2022	Human	Male	0 to <5 years	-	Dorado v0.4.3	NVIDIA A100-PCIE-80GB	PRJNA1332379	SAMN51732968	SRR35539618
kp221004_barcode27	Emergency Department	Sept 2022	Human	Male	65 to <80 years	Blood	Dorado v0.4.3	NVIDIA A100-PCIE-80GB	PRJNA1332379	SAMN51732969	SRR35539616
kp221011_barcode38	Intensive Care Unit	Sept 2022	Human	Female	45 to <65 years	Sputum	Dorado v0.4.3	NVIDIA A100-PCIE-80GB	PRJNA1332379	SAMN51732970	SRR35539615
kp221011_barcode39	Emergency Department	Sept 2022	Human	Female	30 to <45 years	Urine	Dorado v0.4.3	NVIDIA A100-PCIE-80GB	PRJNA1332379	SAMN51732971	SRR35539614
kp221011_barcode43	Oncology	Oct 2022	Human	Male	65 to <80 years	Urine	Dorado v0.4.3	NVIDIA A100-PCIE-80GB	PRJNA1332379	SAMN51732972	SRR35539613
kp221011_barcode46	Awanui Labs	Oct 2022	Human	Male	65 to <80 years	Urine	Dorado v0.4.3	NVIDIA A100-PCIE-80GB	PRJNA1332379	SAMN51732973	SRR35539612
kp221011_barcode47	5NW	Oct 2022	Human	Male	45 to <65 years	Aspirate (Gallbladder)	Dorado v0.4.3	NVIDIA A100-PCIE-80GB	PRJNA1332379	SAMN51732974	SRR35539611
kp221011_barcode48	Emergency Department	Oct 2022	Human	Male	45 to <65 years	Urine	Dorado v0.4.3	NVIDIA A100-PCIE-80GB	PRJNA1332379	SAMN51732975	SRR35539560
kp221025_barcode74	7NW	Oct 2022	Human	Female	65 to <80 years	Urine	Dorado v0.4.3	NVIDIA A100-PCIE-80GB	PRJNA1332379	SAMN51732976	SRR35539610
kp221025_barcode75	Inpatient	Oct 2022	Human	Female	80+ years	Urine	Dorado v0.4.3	NVIDIA A100-PCIE-80GB	PRJNA1332379	SAMN51732977	SRR35539609
kp221025_barcode82	SAPU	Oct 2022	Human	Female	80+ years	Aspirate (Intraabdominal)	Dorado v0.4.3	NVIDIA A100-PCIE-80GB	PRJNA1332379	SAMN51732978	SRR35539608
kp221025_barcode88	Emergency Department	Oct 2022	Human	Male	45 to <65 years	Blood	Dorado v0.4.3	NVIDIA A100-PCIE-80GB	PRJNA1332379	SAMN51732979	SRR35539703
kp221115_barcode21	Emergency Department	Oct 2022	Human	Female	80+ years	-	Dorado v0.4.3	NVIDIA A100-PCIE-80GB	PRJNA1332379	SAMN51732980	SRR35539702
kp221115_barcode24	Emergency Department	Oct 2022	Human	Male	65 to <80 years	-	Dorado v0.4.3	NVIDIA A100-PCIE-80GB	PRJNA1332379	SAMN51732981	SRR35539701
kp221115_barcode25	Emergency Department	Oct 2022	Human	Male	65 to <80 years	Venous	Dorado v0.4.3	NVIDIA A100-PCIE-80GB	PRJNA1332379	SAMN51732982	SRR35539700
kp221115_barcode31	Emergency Department	Oct 2022	Human	Male	0 to <5 years	Urine	Dorado v0.4.3	NVIDIA A100-PCIE-80GB	PRJNA1332379	SAMN51732983	SRR35539699
kp221115_barcode33	5NW	Nov 2022	Human	Female	45 to <65 years	Peripheral	Dorado v0.4.3	NVIDIA A100-PCIE-80GB	PRJNA1332379	SAMN51732984	SRR35539698
kp221115_barcode34	Emergency Department	Nov 2022	Human	Female	65 to <80 years	Urine	Dorado v0.4.3	NVIDIA A100-PCIE-80GB	PRJNA1332379	SAMN51732985	SRR35539697
kp221129_barcode50	Emergency Department	Nov 2022	Human	Female	65 to <80 years	Urine	Dorado v0.4.3	NVIDIA A100-PCIE-80GB	PRJNA1332379	SAMN51732986	SRR35539696
kp221129_barcode57	Outpatients	Nov 2022	Human	Female	65 to <80 years	Urine	Dorado v0.4.3	NVIDIA A100-PCIE-80GB	PRJNA1332379	SAMN51732987	SRR35539695
kp221129_barcode58	5SW	Nov 2022	Human	Female	65 to <80 years	Urine	Dorado v0.4.3	NVIDIA A100-PCIE-80GB	PRJNA1332379	SAMN51732988	SRR35539694
kp221129_barcode59	Emergency Department	Nov 2022	Human	Female	45 to <65 years	Urine	Dorado v0.4.3	NVIDIA A100-PCIE-80GB	PRJNA1332379	SAMN51732989	SRR35539692
kp221129_barcode65	5NW	Nov 2022	Human	Male	65 to <80 years	Grey Lumen	Dorado v0.4.3	NVIDIA A100-PCIE-80GB	PRJNA1332379	SAMN51732990	SRR35539691
kp221129_barcode66	Awanui Labs	Nov 2022	Human	Male	80+ years	Urine	Dorado v0.4.3	NVIDIA A100-PCIE-80GB	PRJNA1332379	SAMN51732991	SRR35539690
kp221129_barcode68	6EW	Nov 2022	Human	Female	45 to <65 years	Urine	Dorado v0.4.3	NVIDIA A100-PCIE-80GB	PRJNA1332379	SAMN51732992	SRR35539650
kp221129_barcode71	Emergency Department	Nov 2022	Human	Female	45 to <65 years	-	Dorado v0.4.3	NVIDIA A100-PCIE-80GB	PRJNA1332379	SAMN51732993	SRR35539679
kp221213_barcode85	Inpatient	Nov 2022	Human	Female	45 to <65 years	Swab of wound	Dorado v0.4.3	NVIDIA A100-PCIE-80GB	PRJNA1332379	SAMN51732994	SRR35539680
kp221213_barcode87	Emergency Department	Nov 2022	Human	Female	80+ years	Urine	Dorado v0.4.3	NVIDIA A100-PCIE-80GB	PRJNA1332379	SAMN51732995	SRR35539682
kp221213_barcode90	Emergency Department	Nov 2022	Human	Male	65 to <80 years	Blood	Dorado v0.4.3	NVIDIA A100-PCIE-80GB	PRJNA1332379	SAMN51732996	SRR35539683
kp221229_barcode01	Surgical Admissions	Dec 2022	Human	Male	65 to <80 years	Bronchoalveolar lavage	Dorado v0.4.3	NVIDIA A100-PCIE-80GB	PRJNA1332379	SAMN51732997	SRR35539684
kp221229_barcode02	Intensive Care Unit	Dec 2022	Human	Male	65 to <80 years	Sputum	Dorado v0.4.3	NVIDIA A100-PCIE-80GB	PRJNA1332379	SAMN51732998	SRR35539685
kp221229_barcode03	Emergency Department	Dec 2022	Human	Female	30 to <45 years	Urine	Dorado v0.4.3	NVIDIA A100-PCIE-80GB	PRJNA1332379	SAMN51732999	SRR35539687
kp221229_barcode05	Intensive Care Unit	Dec 2022	Human	Female	65 to <80 years	Sputum	Dorado v0.4.3	NVIDIA A100-PCIE-80GB	PRJNA1332379	SAMN51733000	SRR35539688
kp221229_barcode07	Emergency Department	Dec 2022	Human	Male	45 to <65 years	Urine	Dorado v0.4.3	NVIDIA A100-PCIE-80GB	PRJNA1332379	SAMN51733001	SRR35539689
kp221229_barcode16	Emergency Department	Dec 2022	Human	Female	45 to <65 years	Urine	Dorado v0.4.3	NVIDIA A100-PCIE-80GB	PRJNA1332379	SAMN51733002	SRR35539635
kp221229_barcode17	Emergency Department	Dec 2022	Human	Male	18 to <30 years	Aspirate (Right flank)	Dorado v0.4.3	NVIDIA A100-PCIE-80GB	PRJNA1332379	SAMN51733003	SRR35539636
kp221229_barcode18	Emergency Department	Dec 2022	Human	Female	30 to <45 years	Urine	Dorado v0.4.3	NVIDIA A100-PCIE-80GB	PRJNA1332379	SAMN51733004	SRR35539637
kp230124_barcode73	Intensive Care Unit	Jan 2023	Human	Female	30 to <45 years	Urine	Dorado v0.4.3	NVIDIA A100-PCIE-80GB	PRJNA1332379	SAMN51733005	SRR35539638
kp230124_barcode83	Kowhai surgery	Jan 2023	Human	Female	5 to <18 years	White lumen	Dorado v0.4.3	NVIDIA A100-PCIE-80GB	PRJNA1332379	SAMN51733006	SRR35539639
kp230124_barcode88	5SW	Jan 2023	Human	Male	65 to <80 years	Aspirate (Lung)	Dorado v0.4.3	NVIDIA A100-PCIE-80GB	PRJNA1332379	SAMN51733007	SRR35539640
kp230124_barcode90	Ward 3 - AFU	Jan 2023	Human	Female	65 to <80 years	Urine	Dorado v0.4.3	NVIDIA A100-PCIE-80GB	PRJNA1332379	SAMN51733008	SRR35539641
kp230208_barcode18	Maternity	Jan 2023	Human	Female	30 to <45 years	Urine	Dorado v0.4.3	NVIDIA A100-PCIE-80GB	PRJNA1332379	SAMN51733009	SRR35539644
kp230208_barcode21	Emergency Department	Jan 2023	Human	Female	65 to <80 years	Blood	Dorado v0.4.3	NVIDIA A100-PCIE-80GB	PRJNA1332379	SAMN51733010	SRR35539645
kp230208_barcode22	Emergency Department	Jan 2023	Human	Male	80+ years	Blood	Dorado v0.4.3	NVIDIA A100-PCIE-80GB	PRJNA1332379	SAMN51733011	SRR35539646
kp230208_barcode29	6SW	Jan 2023	Human	Male	80+ years	Urine	Dorado v0.4.3	NVIDIA A100-PCIE-80GB	PRJNA1332379	SAMN51733012	SRR35539647
kp230208_barcode30	7SW	Jan 2023	Human	Female	45 to <65 years	Faeces	Dorado v0.4.3	NVIDIA A100-PCIE-80GB	PRJNA1332379	SAMN51733013	SRR35539648
kp230208_barcode33	Emergency Department	Jan 2023	Human	Female	65 to <80 years	Urine	Dorado v0.4.3	NVIDIA A100-PCIE-80GB	PRJNA1332379	SAMN51733014	SRR35539649
kp230208_barcode36	Emergency Department	Jan 2023	Human	Male	65 to <80 years	Urine	Dorado v0.4.3	NVIDIA A100-PCIE-80GB	PRJNA1332379	SAMN51733015	SRR35539633
kp230208_barcode38	Awanui Labs	Jan 2023	Human	Male	45 to <65 years	Urine	Dorado v0.4.3	NVIDIA A100-PCIE-80GB	PRJNA1332379	SAMN51733016	SRR35539632
kp230314_barcode41	Emergency Department	Mar 2023	Human	Female	80+ years	Blood	Dorado v0.4.3	NVIDIA A100-PCIE-80GB	PRJNA1332379	SAMN51733017	SRR35539631
kp230314_barcode42	Inpatient	Mar 2023	Human	Male	65 to <80 years	Urine	Dorado v0.4.3	NVIDIA A100-PCIE-80GB	PRJNA1332379	SAMN51733018	SRR35539630
kp230314_barcode44	7NW	Mar 2023	Human	Male	65 to <80 years	Urine	Dorado v0.4.3	NVIDIA A100-PCIE-80GB	PRJNA1332379	SAMN51733019	SRR35539628
kp230314_barcode48	Emergency Department	Mar 2023	Human	Male	45 to <65 years	Blood	Dorado v0.4.3	NVIDIA A100-PCIE-80GB	PRJNA1332379	SAMN51733020	SRR35539627
kp230314_barcode50	Obstetrics	Feb 2023	Human	Female	18 to <30 years	Urine	Dorado v0.4.3	NVIDIA A100-PCIE-80GB	PRJNA1332379	SAMN51733021	SRR35539681
kp230314_barcode51	5SW	Feb 2023	Human	Male	80+ years	Swab of leg	Dorado v0.4.3	NVIDIA A100-PCIE-80GB	PRJNA1332379	SAMN51733022	SRR35539651
kp230314_barcode52	Emergency Department	Feb 2023	Human	Male	65 to <80 years	Urine	Dorado v0.4.3	NVIDIA A100-PCIE-80GB	PRJNA1332379	SAMN51733023	SRR35539605
kp230328_barcode04	SAPU	Mar 2023	Human	Male	45 to <65 years	Aspirate (Liver)	Dorado v0.4.3	NVIDIA A100-PCIE-80GB	PRJNA1332379	SAMN51733024	SRR35539603
kp230328_barcode08	Emergency Department	Mar 2023	Human	Male	80+ years	Urine	Dorado v0.4.3	NVIDIA A100-PCIE-80GB	PRJNA1332379	SAMN51733025	SRR35539602
kp230328_barcode12	Emergency Department	Mar 2023	Human	Female	30 to <45 years	-	Dorado v0.4.3	NVIDIA A100-PCIE-80GB	PRJNA1332379	SAMN51733026	SRR35539625
kp230328_barcode14	MAPU	Mar 2023	Human	Female	80+ years	Peripheral	Dorado v0.4.3	NVIDIA A100-PCIE-80GB	PRJNA1332379	SAMN51733027	SRR35539624
kp230412_barcode33	5NW	Mar 2023	Human	Male	45 to <65 years	-	Dorado v0.4.3	NVIDIA A100-PCIE-80GB	PRJNA1332379	SAMN51733028	SRR35539623
kp230412_barcode34	Surgical Admissions	Mar 2023	Human	Male	65 to <80 years	-	Dorado v0.4.3	NVIDIA A100-PCIE-80GB	PRJNA1332379	SAMN51733029	SRR35539677
kp230412_barcode35	Awanui Labs	Mar 2023	Human	Female	45 to <65 years	Urine	Dorado v0.4.3	NVIDIA A100-PCIE-80GB	PRJNA1332379	SAMN51733030	SRR35539674
kp230412_barcode38	Emergency Department	Apr 2023	Human	Male	65 to <80 years	Urine	Dorado v0.4.3	NVIDIA A100-PCIE-80GB	PRJNA1332379	SAMN51733031	SRR35539642
kp230412_barcode42	Emergency Department	Mar 2023	Human	Female	30 to <45 years	Urine	Dorado v0.4.3	NVIDIA A100-PCIE-80GB	PRJNA1332379	SAMN51733032	SRR35539673
kp230412_barcode47	Emergency Department	Mar 2023	Human	Female	80+ years	Urine	Dorado v0.4.3	NVIDIA A100-PCIE-80GB	PRJNA1332379	SAMN51733033	SRR35539670
kp230412_barcode48	5NW	Mar 2023	Human	Female	18 to <30 years	Urine	Dorado v0.4.3	NVIDIA A100-PCIE-80GB	PRJNA1332379	SAMN51733034	SRR35539669
kp230412_barcode50	6SW	Mar 2023	Human	Male	30 to <45 years	Rectal swab	Dorado v0.4.3	NVIDIA A100-PCIE-80GB	PRJNA1332379	SAMN51733035	SRR35539667

## Sheet: Table S2
Supplementary Table S2. Phenotypic susceptibility testing results – proportion of isolates susceptible to each agent
Characteristic	Number of isolates	%
Gentamicin	142	92.2
Amoxicillin-clavulanate	129	83.8
Piperacillin-tazobactam	46	78
Cefalexin	122	85.9
Ceftriaxone	138	89.6
Meropenem	142	98.6
Ciprofloxacin	125	86.8
Trimethoprim	114	79.7
Co-trimoxazole	130	85
Phenotypic ESBL production	11	7.1
According to laboratory standard operating procedures not every antibiotic was tested against every organism.

## Sheet: Table S3
Supplementary Table S3. Nanopore quality control metrics for the 36 Klebsiella pneumoniae genomes failing initial quality control checks
	Raw reads						Filtered reads
Genome	Number of bases	Median read length	Median read quality	Number of reads	Read length N50	Column1	Number of bases2	Median read length2	Median read quality2	Number of reads2	Read length N502	No. reads unclassified (%)	No. reads species #1 (%)	Species #1	No. reads species #2 (%)	Species #2	No. reads species #3 (%)	Species #3	Species #4	Estimated coverage
kp220118_barcode41	44303162	370	11.6	10073	17328		41094973	8370	13.6	3301	18736	0 (0)	3201 (96.97)	Klebsiella pneumoniae	31 (0.94)	Escherichia coli	15 (0.45)	Klebsiella variicola		7.75377
kp220309_barcode90	10684588	241	10.3	7634	12610		9363535	887	11.8	2483	15139	68 (2.74)	1186 (47.76)	Klebsiella pneumoniae	598 (24.08)	Enterococcus faecium	152 (6.12)	Enterococcus faecalis		1.7667
kp220317_barcode78	70138291	1484.5	11.4	15060	13279		65144030	4823	12.5	7788	14408	0 (0)	7248 (93.07)	Klebsiella pneumoniae	207 (2.66)	Klebsiella quasipneumoniae	61 (0.78)	Klebsiella variicola		12.2913
kp220330_barcode17	92370185	1372	10.8	12367	23374		86530371	12968	12.3	4985	24448	0 (0)	4949 (99.28)	Klebsiella pneumoniae	11 (0.22)	Klebsiella quasipneumoniae	6 (0.12)	Escherichia coli		16.3265
kp220420_barcode38	29830222	244	10.3	39914	2045		22795477	624	12.8	14278	4206	218 (1.53)	8255 (57.82)	Klebsiella pneumoniae	525 (3.68)	Clostridioides difficile	347 (2.43)	Escherichia coli		4.30103
kp220503_barcode70	88027634	947	12.4	20001	16744		81650739	4659	14.2	8923	18271	0 (0)	8442 (94.61)	Klebsiella pneumoniae	99 (1.11)	Klebsiella quasipneumoniae	75 (0.84)	Klebsiella variicola		15.4058
kp220503_barcode74	114514280	1230.5	12.8	28000	13047		106022712	3485	14.3	14573	14553	0 (0)	13528 (92.83)	Klebsiella pneumoniae	220 (1.51)	Klebsiella quasipneumoniae	143 (0.98)	Klebsiella variicola		20.0043
kp220503_barcode75	104493073	800	12.3	28003	19025		96502711	2854	13.9	12025	21343	0 (0)	10419 (86.64)	Klebsiella pneumoniae	189 (1.57)	Klebsiella variicola	170 (1.41)	Escherichia coli		18.2081
kp220503_barcode78	61737753	1404	12.6	8001	28161		57862332	10516.5	14.2	3320	30197	0 (0)	3211 (96.72)	Klebsiella pneumoniae	51 (1.54)	Escherichia coli	12 (0.36)	Klebsiella variicola		10.9174
kp220503_barcode80	63468626	618	12.1	20000	12439		58320059	3450	14.3	8092	14292	0 (0)	7336 (90.66)	Klebsiella pneumoniae	132 (1.63)	Klebsiella quasipneumoniae	117 (1.45)	Escherichia coli		11.0038
kp220906_barcode76	111412217	1281	11.9	15351	23987		104329618	11860.5	13.2	6090	25515	0 (0)	5645 (92.69)	Klebsiella pneumoniae	348 (5.71)	Escherichia coli	17 (0.28)	Klebsiella aerogenes		19.6848
kp221115_barcode21	61022594	1831	12.2	9059	21127		57077828	8950	13.5	4132	22434	0 (0)	3856 (93.32)	Klebsiella pneumoniae	89 (2.15)	Klebsiella sp.	38 (0.92)	Klebsiella oxytoca		10.7694
kp221115_barcode24	114721601	4277	12.8	12396	21496		107763431	10435	13.5	7014	22998	0 (0)	6828 (97.35)	Klebsiella pneumoniae	56 (0.8)	Klebsiella variicola	29 (0.41)	Klebsiella quasipneumoniae		20.3327
kp221115_barcode33	81069892	3908.5	12.6	7606	27907		76265918	12879	13.6	3929	29755	0 (0)	3869 (98.47)	Klebsiella pneumoniae	20 (0.51)	Escherichia coli	10 (0.25)	Staphylococcus aureus		14.3898
kp221115_barcode34	65339490	3405	12.4	7237	23650		61359399	11265	13.4	3749	24985	0 (0)	3604 (96.13)	Klebsiella pneumoniae	55 (1.47)	Klebsiella variicola	20 (0.53)	Klebsiella quasipneumoniae		11.5772
kp221213_barcode90	84930105	467	12.2	20343	17139		78674675	6743	14.8	7077	18680	0 (0)	6693 (94.57)	Klebsiella pneumoniae	78 (1.1)	Klebsiella quasipneumoniae	63 (0.89)	Escherichia coli		14.8443
kp221229_barcode01	119473739	2327	12.9	14511	24058		112068344	12198	14.6	6529	25432	0 (0)	6201 (94.98)	Klebsiella pneumoniae	82 (1.26)	Klebsiella quasipneumoniae	65 (1)	Klebsiella variicola		21.145
kp221229_barcode03	114267223	960.5	12.5	20262	21032		106554028	8943	14.5	7726	22516	0 (0)	7463 (96.6)	Klebsiella pneumoniae	72 (0.93)	Escherichia coli	23 (0.3)	Klebsiella variicola		20.1045
kp230124_barcode73	75391680	945	12.3	18258	17184		69819264	3736.5	14.1	8064	19227	1 (0.01)	7127 (88.38)	Klebsiella pneumoniae	171 (2.12)	Escherichia coli	117 (1.45)	Klebsiella variicola		13.1734
kp230124_barcode88	139018618	1625	12.8	22103	20693		129885479	7447	14	10521	22279	0 (0)	9841 (93.54)	Klebsiella pneumoniae	252 (2.4)	Escherichia coli	63 (0.6)	Klebsiella variicola		24
kp230208_barcode21	77082628	482	11.7	30437	11366		70221896	2299	13.7	12733	12621	8 (0.06)	11115 (87.29)	Klebsiella pneumoniae	184 (1.45)	Klebsiella quasipneumoniae	155 (1.22)	Klebsiella variicola		13.2494
kp230208_barcode22	97837839	1124	12.3	21631	15461		90809637	4522	13.8	10558	16845	0 (0)	10016 (94.87)	Klebsiella pneumoniae	105 (0.99)	Klebsiella quasipneumoniae	88 (0.83)	Klebsiella variicola		17.1339
kp230208_barcode30	82512389	838	12	16582	20921		76749472	6674	13.9	6464	22423	0 (0)	6228 (96.35)	Klebsiella pneumoniae	40 (0.62)	Klebsiella quasipneumoniae	37 (0.57)	Klebsiella variicola		14.481
kp230208_barcode36	130778651	7855	13	8503	35037		123399780	17696	13.8	4951	36686	0 (0)	4801 (96.97)	Klebsiella pneumoniae	95 (1.92)	Pseudomonas aeruginosa	22 (0.44)	Escherichia coli		23.283
kp230208_barcode38	28228705	3174	12.7	2894	29079		26534278	11499.5	14	1440	30732	0 (0)	1361 (94.51)	Klebsiella pneumoniae	27 (1.88)	Klebsiella variicola	27 (1.88)	Klebsiella quasipneumoniae		5.00647
kp230314_barcode41	134142226	1033	12.2	41820	8596		123304477	4179	13.9	20117	9238	0 (0)	19084 (94.87)	Klebsiella pneumoniae	198 (0.98)	Klebsiella quasipneumoniae	190 (0.94)	Klebsiella variicola		23.265
kp230328_barcode08	20637233	942.5	13.2	6372	9590		18976554	3336	17.3	3189	10561	0 (0)	2896 (90.81)	Klebsiella pneumoniae	53 (1.66)	Klebsiella quasipneumoniae	39 (1.22)	Klebsiella variicola		3.58048
kp230328_barcode12	56228509	2477	15.2	9953	13297		52435308	5581	17.9	5877	14301	0 (0)	5535 (94.18)	Klebsiella pneumoniae	125 (2.13)	Escherichia coli	83 (1.41)	Klebsiella variicola		9.89345
kp230412_barcode33	40559348	2036	15.3	7061	15302		37834221	5074	18.4	4241	16626	0 (0)	3609 (85.1)	Klebsiella pneumoniae	287 (6.77)	Escherichia coli	44 (1.04)	Klebsiella quasipneumoniae		7.13853
kp230412_barcode34	50254975	2381	15.5	8813	13779		46872934	4763.5	18.3	5460	14631	0 (0)	4924 (90.18)	Klebsiella pneumoniae	193 (3.53)	Klebsiella variicola	71 (1.3)	Klebsiella quasipneumoniae		8.84395
kp230412_barcode35	38070922	2125	15.2	6599	16168		35517679	4391	18	3957	17479	0 (0)	3570 (90.22)	Klebsiella pneumoniae	48 (1.21)	Klebsiella quasipneumoniae	43 (1.09)	Escherichia coli		6.70145
kp230412_barcode38	56689911	2748	15.8	8362	16926		53030872	6092.5	18.6	5042	18088	0 (0)	4679 (92.8)	Klebsiella pneumoniae	149 (2.96)	Escherichia coli	73 (1.45)	Citrobacter koseri		10.0058
kp230412_barcode42	43487240	1912.5	15.3	7314	16551		40590799	5219	18.5	4179	17975	0 (0)	3933 (94.11)	Klebsiella pneumoniae	46 (1.1)	Klebsiella grimontii	37 (0.89)	Klebsiella quasipneumoniae		7.65864
kp230412_barcode47	57972037	1977	15.3	9461	17269		54138755	5358	18.5	5490	18387	0 (0)	5252 (95.66)	Klebsiella pneumoniae	34 (0.62)	Klebsiella quasipneumoniae	20 (0.36)	Klebsiella variicola		10.2149
kp230412_barcode48	33880135	2703	15.6	4599	18593		31735433	7596	18.4	2609	19832	0 (0)	2501 (95.86)	Klebsiella pneumoniae	24 (0.92)	Escherichia coli	17 (0.65)	Klebsiella variicola		5.98782
kp230412_barcode50	59774990	2580	15.9	9399	15217		55868600	5539.5	18.6	6058	16024	0 (0)	5764 (95.15)	Klebsiella pneumoniae	42 (0.69)	Escherichia coli	33 (0.54)	Klebsiella variicola		10.5412

## Sheet: Table S4
Supplementary Table S4. Nanopore quality control metrics for the 121 Klebsiella pneumoniae genomes passing quality control checks
	Raw reads						Filtered reads													De novo assembly
Genome	Number of bases	Median read length	Median read quality	Number of reads	Read length N50	Column1	Number of bases2	Median read length2	Median read quality2	Number of reads2	Read length N502	No. reads unclassified (%)	No. reads species #1 (%)	Species #1	No. reads species #2 (%)	Species #2	No. reads species #3 (%)	Species #3	Species #4	Estimated coverage	MLST	Closest cgST	LIN code	Virulence score	Resistance score	No. resistance classes	No. resistance genes	K locus	K type	O type	# contigs (>= 0 bp)	# contigs (>= 1000 bp)	Largest contig	Total length	GC (%)	N50	GenBank accession
Draft
kp220517_barcode17	168988836	1564.5	12.6	23508	23622		158218645	9881.5	13.9	10386	25268	1 (0.01)	9969 (95.98)	Klebsiella pneumoniae	100 (0.96)	Klebsiella quasipneumoniae	61 (0.59)	Klebsiella variicola		29.8526	ST13	39014	0,0,98,0,11,0,1,2,0,0	0	0	0	0	KL3	Capsule null	O1αβ,2α	27	27	1787973	5790973	56.86	1537492	-
kp220823_barcode69	397613864	1685	11.7	93284	10321		368517187	4526	12.7	52711	11095	38 (0.07)	48407 (91.83)	Klebsiella pneumoniae	1167 (2.21)	Escherichia coli	618 (1.17)	Klebsiella aerogenes		69.5315	ST90	5348	0,0,442,0,0,0,0,0,0,0	3	0	0	0	KL4	Capsule null	O2α	7	7	3918844	5623434	56.63	3918844	-
kp221129_barcode57	236838431	3428	13.2	24238	26431		222603511	12140.5	14.3	12426	27874	0 (0)	12298 (98.97)	Klebsiella pneumoniae	25 (0.2)	Klebsiella aerogenes	24 (0.19)	Klebsiella quasipneumoniae		42.0007	ST161	30541	0,0,1344,0,1,0,0,0,0,0	0	0	0	0	KL22	K37	O3αβ	3	3	5254949	5266382	57.6	5254949	-
Complete
kp220111_barcode15	171047192	1246	12.3	20812	30334		160440137	13962.5	13.7	7936	32069	0 (0)	7760 (97.78)	Klebsiella pneumoniae	86 (1.08)	Klebsiella quasipneumoniae	46 (0.58)	Klebsiella variicola		30.2717	ST148-3LV	12583/35855	0,0,616,0,3,0,0,0,0,0/0,0,616,0,3,0,0,1,0,0	0	0	0	0	KL11	K11	O5	1	1	5247278	5247278	57.62	5247278	JBREPI000000000
kp220118_barcode34	241410859	878	12	42574	21397		225136140	9357	13.5	15731	22904	0 (0)	15259 (97)	Klebsiella pneumoniae	122 (0.78)	Citrobacter koseri	102 (0.65)	Escherichia coli		42.4785	ST13	39062	0,0,98,0,11,0,1,1,1,0	2	0	0	0	KL3	K3	O1αβ,2β	5	5	5419374	5627891	57.11	5419374	JBREPH000000000
kp220118_barcode42	218137725	1114	12.3	33008	23757		203969750	10341.5	13.7	13092	25234	0 (0)	12897 (98.51)	Klebsiella pneumoniae	42 (0.32)	Klebsiella quasipneumoniae	31 (0.24)	Klebsiella variicola		38.4849	ST66-2LV	11279	0,0,891,0,0,0,0,0,0,0	3	0	0	0	KL2	Capsule null	O1αβ,2β	2	2	5294042	5447369	57.26	5294042	JBREPG000000000
kp220125_barcode47	581791167	5470	13	61485	19711		546628380	11721	14	35591	20648	0 (0)	35346 (99.31)	Klebsiella pneumoniae	82 (0.23)	Escherichia coli	44 (0.12)	Klebsiella variicola		103.137	ST45	39110	0,0,158,8,41,0,0,0,0,1	1	0	0	0	KL24	Capsule null	O2α	3	3	5337295	5457679	57.34	5337295	JBREPF000000000
kp220125_barcode48	1412216384	4301	12.9	184849	15839		1323346254	8991	13.9	109015	16728	0 (0)	107945 (99.02)	Klebsiella pneumoniae	344 (0.32)	Klebsiella quasipneumoniae	254 (0.23)	Klebsiella variicola		249.688	ST37-1LV	13522/20613	0,0,109,33,14,0,0,0,0,0/0,0,109,33,14,0,0,0,0,1	0	0	0	0	KL15	K15	O4	1	1	5403621	5403621	57.28	5403621	JBREPE000000000
kp220201_barcode50	325242390	1425	11.8	47795	21657		304261712	10650.5	13.2	19526	23219	0 (0)	19168 (98.17)	Klebsiella pneumoniae	80 (0.41)	Klebsiella variicola	77 (0.39)	Escherichia coli		57.4079	ST34-1LV	47770	0,0,13,102,0,0,0,0,0,0	0	0	0	0	KL38	Capsule null	O2β	5	5	5212310	5515341	57.22	5212310	JBREPD000000000
kp220209_barcode62	545488016	1982	12.4	71563	23194		511143712	10484	13.8	33040	24576	1 (0)	31663 (95.83)	Klebsiella pneumoniae	496 (1.5)	Klebsiella variicola	304 (0.92)	Klebsiella oxytoca		96.4422	ST252	17688	0,0,94,1,4,0,1,0,0,0	0	0	0	0	KL81	Capsule null	O1αβ,2α	2	2	5548965	5801012	56.87	5548965	JBREPC000000000
kp220301_barcode86	307561300	3205	12.1	41098	18512		288127792	9061	13.2	21543	19787	0 (0)	21375 (99.22)	Klebsiella pneumoniae	49 (0.23)	Klebsiella variicola	42 (0.19)	Klebsiella quasipneumoniae		54.3637	ST857	10715	0,0,329,0,1,0,0,0,0,0	0	0	0	0	KL13	Capsule null	O3γ	2	2	5209927	5322467	57.47	5209927	JBREPB000000000
kp220301_barcode92	806559616	1240	11.8	134822	18994		752911572	8631.5	13	57538	20323	0 (0)	55349 (96.2)	Klebsiella pneumoniae	345 (0.6)	Klebsiella variicola	332 (0.58)	Raoultella ornithinolytica		142.059	ST950	10282	0,0,127,10,1,0,1,0,0,0	0	0	0	0	KL7	Capsule null	O1αβ,2α	3	3	5290360	5569720	57.19	5290360	JBREPA000000000
kp220301_barcode95	846252774	5152	12.4	97632	16783		794295258	9397	13.1	61520	17687	0 (0)	60766 (98.77)	Klebsiella pneumoniae	267 (0.43)	Klebsiella quasipneumoniae	232 (0.38)	Klebsiella variicola		149.867	ST5817	14442	0,0,1044,0,0,0,0,0,0,0	0	0	0	0	KL123	Capsule null	O3αβ	1	1	5256506	5256506	57.56	5256506	JBREOZ000000000
kp220309_barcode93	278781646	1723.5	11.2	36110	24536		261277685	11988.5	12.5	15330	25964	0 (0)	14622 (95.38)	Klebsiella pneumoniae	326 (2.13)	Salmonella enterica	91 (0.59)	Klebsiella quasipneumoniae		49.2977	ST3041	12105	0,0,42,18,0,1,0,0,0,0	0	0	0	0	KL30	Capsule null	O2α	5	5	5287270	5305650	57.47	5287270	JBREOY000000000
kp220317_barcode72	202257196	3609.5	11.6	27750	16488		189402844	8350	12.5	15581	17456	2 (0.01)	14658 (94.08)	Klebsiella pneumoniae	227 (1.46)	Klebsiella quasipneumoniae	219 (1.41)	Escherichia coli		35.7364	ST5136-1LV	41960	0,0,109,25,31,0,0,0,0,0	0	0	4	4	KL42	Capsule null	O4	3	3	5200500	5512483	57.21	5200500	JBREOX000000000
kp220317_barcode73	335741191	2106	11.4	61211	14037		312908472	6213	12.4	31604	15196	0 (0)	30145 (95.38)	Klebsiella pneumoniae	331 (1.05)	Klebsiella quasipneumoniae	207 (0.65)	Klebsiella variicola		59.0393	ST844	20248	0,0,1423,0,0,0,0,0,1,0	0	0	3	3	KL24	Capsule null	O2α	5	5	5314322	5680902	56.9	5314322	JBREOW000000000
kp220322_barcode04	182271198	998	11.3	48072	11925		168408781	3889	12.5	23468	13137	0 (0)	21221 (90.43)	Klebsiella pneumoniae	335 (1.43)	Klebsiella quasipneumoniae	250 (1.07)	Klebsiella variicola		31.7752	ST133	30342	0,0,181,0,4,2,0,0,0,0	2	0	0	0	KL116	Capsule null	O1α,2α	3	3	5323407	5516508	57.36	5323407	JBREOV000000000
kp220322_barcode08	233784540	2246	11.7	31457	21874		218987707	9283	12.6	15131	23245	0 (0)	14687 (97.07)	Klebsiella pneumoniae	129 (0.85)	Klebsiella quasipneumoniae	85 (0.56)	Klebsiella variicola		41.3184	ST199	7197	0,0,46,6,1,0,0,0,0,0	4	0	0	0	KL31	Capsule null	O3αβ	2	2	5436615	5580722	57.21	5436615	JBREOU000000000
kp220322_barcode09	151402876	536	11.2	34687	18045		140406154	7489	12.7	12002	19477	0 (0)	11747 (97.88)	Klebsiella pneumoniae	45 (0.37)	Escherichia coli	39 (0.32)	Klebsiella quasipneumoniae		26.4917	ST66	15670/23945	0,0,278,0,1,0,0,1,0,0/0,0,278,0,1,0,0,6,0,0	5	0	0	0	KL2	Capsule null	O1αβ,2α	3	3	5448856	5704622	57.06	5448856	JBREOT000000000
kp220330_barcode27	271446307	3171	11.6	43571	13640		253570137	6190	12.4	26162	14625	0 (0)	24212 (92.55)	Klebsiella pneumoniae	851 (3.25)	Klebsiella variicola	222 (0.85)	Klebsiella quasipneumoniae		47.8434	ST461	15054	0,0,178,4,2,1,3,1,0,0	0	0	0	0	KL117	Capsule null	O1αβ,2α	8	8	5511412	5935597	56.83	5511412	JBREOS000000000
kp220330_barcode30	404723551	2442	11.4	66426	15805		377926924	6761	12.4	35147	16994	0 (0)	32589 (92.72)	Klebsiella pneumoniae	1614 (4.59)	Escherichia coli	209 (0.59)	Klebsiella quasipneumoniae		71.307	ST37	6538/25125	0,0,109,26,0,1,0,0,0,0/0,0,109,26,0,1,3,0,0,0	0	0	8	12	KL118	unknown (KL118)	O13	2	2	5187342	5289472	57.4	5187342	JBREOR000000000
kp220412_barcode18	496106129	1444	12.3	124301	10408		459021221	3697	13.5	71083	11284	0 (0)	65192 (91.71)	Klebsiella pneumoniae	1173 (1.65)	Klebsiella quasipneumoniae	1095 (1.54)	Klebsiella variicola		86.6078	ST1691	30106	0,0,13,6,1,0,0,1,0,0	0	0	0	0	KL139	Capsule null	O4	5	5	5289238	5553143	57.23	5289238	JBREOQ000000000
kp220412_barcode24	408400854	1285.5	12.1	83452	15814		379736779	5138	13.4	41133	17120	2 (0)	38951 (94.7)	Klebsiella pneumoniae	494 (1.2)	Klebsiella quasipneumoniae	471 (1.15)	Klebsiella variicola		71.6484	ST1172-1LV	19958	0,0,69,4,0,0,0,0,1,0	0	0	0	0	KL113	unknown (KL113)	O3γ	3	3	5349693	5358925	57.49	5349693	JBREOP000000000
kp220412_barcode32	651295809	2623	12.4	79277	23285		610898878	10001	13.6	40188	24649	0 (0)	38553 (95.93)	Klebsiella pneumoniae	483 (1.2)	Enterobacter hormaechei	221 (0.55)	Klebsiella quasipneumoniae		115.264	ST502	1865	0,0,219,0,0,0,0,0,0,0	0	0	0	0	KL15	K15	O4	3	3	5020264	5351025	57.37	5020264	JBREOO000000000
kp220420_barcode35	237514642	811	11.4	58234	16859		219886129	4566	13.2	23941	18522	16 (0.07)	22355 (93.38)	Klebsiella pneumoniae	349 (1.46)	Klebsiella quasipneumoniae	205 (0.86)	Klebsiella variicola		41.4879	ST161	30541	0,0,1344,0,1,0,0,0,0,0	0	0	0	0	KL22	Capsule null	O3αβ	1	1	5254717	5254717	57.62	5254717	JBREON000000000
kp220420_barcode36	203972814	478	11.1	84022	17071		185474216	1244	13.1	36080	19515	22 (0.06)	26919 (74.61)	Klebsiella pneumoniae	1017 (2.82)	Klebsiella quasipneumoniae	710 (1.97)	Escherichia coli		34.9951	ST2800-1LV	35771	0,0,42,67,0,0,0,0,0,0	0	0	3	3	KL47	Capsule null	O1αβ,2α	5	5	5262893	5475672	57.26	5262893	JBREOM000000000
kp220420_barcode37	392736572	725	11.5	87610	20072		364444808	5684	13.2	33463	21843	0 (0)	31293 (93.52)	Klebsiella pneumoniae	423 (1.26)	Klebsiella quasipneumoniae	408 (1.22)	Klebsiella variicola		68.7632	ST1644-1LV	44758	0,0,837,0,0,0,1,1,0,0	0	0	0	0	KL114	Capsule null	O3γ	1	1	5286040	5286040	57.51	5286040	JBREOL000000000
kp220427_barcode52	779576732	2584	13.3	128018	14882		727951392	6833	14.5	69258	15982	0 (0)	67778 (97.86)	Klebsiella pneumoniae	330 (0.48)	Klebsiella quasipneumoniae	267 (0.39)	Klebsiella variicola		137.349	ST5583	35987	0,0,715,3,0,0,0,0,0,0	0	0	0	0	KL158	unknown (KL158)	O3αβ	1	1	5301971	5301971	57.52	5301971	JBREOK000000000
kp220427_barcode62	479560478	6482	13.9	44003	21755		451238355	12659.5	14.9	27086	22948	0 (0)	26737 (98.71)	Klebsiella pneumoniae	113 (0.42)	Klebsiella variicola	88 (0.32)	Klebsiella michiganensis		85.1393	ST643	3978	0,0,13,8,0,0,0,0,0,0	0	0	0	0	KL38	Capsule null	O1αβ,2α	5	5	5193411	5576775	57.16	5193411	JBREOJ000000000
kp220503_barcode66	174642790	1192	12.8	36002	16632		162354430	4645.5	14.3	17600	18358	13 (0.07)	15857 (90.1)	Klebsiella pneumoniae	619 (3.52)	Escherichia coli	244 (1.39)	Klebsiella aerogenes		30.6329	ST90	5348	0,0,442,0,0,0,0,0,0,0	3	0	0	0	Untypeable	Capsule null	O11αβ,2α	5	5	5184889	5593446	56.66	5184889	JBREOI000000000
kp220503_barcode68	145995642	988	12.4	36001	13248		135140346	5053	14.3	15551	14566	0 (0)	14843 (95.45)	Klebsiella pneumoniae	119 (0.77)	Klebsiella quasipneumoniae	107 (0.69)	Klebsiella variicola		26	ST307	753	0,0,369,0,0,0,0,0,15,0	0	1	7	11	KL102	Capsule null	O2β	2	2	5290288	5536976	57.27	5290288	JBREOH000000000
kp220503_barcode77	241121243	1046	12.5	48003	18480		224323153	5786	14.1	21073	19935	0 (0)	19516 (92.61)	Klebsiella pneumoniae	636 (3.02)	Escherichia coli	175 (0.83)	Klebsiella quasipneumoniae		42.3251	ST37	38651	0,0,109,33,0,7,0,0,0,0	0	0	4	4	KL15	K15	O4	2	2	5155592	5341141	57.4	5155592	JBREOG000000000
kp220503_barcode79	142404737	1112.5	12.3	24000	23598		132914918	7337	14.1	9570	25823	0 (0)	9374 (97.95)	Klebsiella pneumoniae	61 (0.64)	Klebsiella quasipneumoniae	43 (0.45)	Klebsiella variicola		25.0783	ST37-1LV	14169	0,0,109,33,11,0,0,0,0,0	0	0	0	0	KL15	Capsule null	O4	1	1	5233214	5233214	57.54	5233214	JBREOF000000000
kp220510_barcode01	151680017	576	11.1	28604	23847		141271672	8590	12.8	9439	25971	0 (0)	9033 (95.7)	Klebsiella pneumoniae	117 (1.24)	Klebsiella quasipneumoniae	97 (1.03)	Klebsiella variicola		26.655	ST14-1LV	2434	0,0,1,1,3,0,0,0,0,0	0	0	0	0	KL2	Capsule null	O1αβ,2α	2	2	5282479	5416256	57.39	5282479	JBREOE000000000
kp220510_barcode02	334625865	1369	11.5	48386	24582		313114842	9702	12.8	19874	26440	0 (0)	18400 (92.58)	Klebsiella pneumoniae	266 (1.34)	Klebsiella quasipneumoniae	236 (1.19)	Citrobacter portucalensis		59.0783	ST27-1LV	30423	0,0,35,3,2,0,0,0,0,0	0	0	0	0	KL102	unknown (KL102)	O1αβ,2α	9	9	5332391	5545959	56.98	5332391	JBREOD000000000
kp220517_barcode18	367076096	3365.5	13.2	47464	18128		344033495	8144	14.1	27154	19301	0 (0)	26518 (97.66)	Klebsiella pneumoniae	137 (0.5)	Klebsiella quasipneumoniae	136 (0.5)	Klebsiella variicola		64.912	ST661	37134	0,0,122,1,3,0,0,2,0,0	0	0	0	0	KL27	K27	O2β	3	3	5226735	5451957	57.26	5226735	JBREOC000000000
kp220517_barcode26	392045803	6041	13.2	34495	24065		369036099	12969.5	14	20418	25353	0 (0)	20366 (99.75)	Klebsiella pneumoniae	12 (0.06)	Klebsiella quasipneumoniae	11 (0.05)	Klebsiella variicola		69.6295	ST557	5879	0,0,94,7,1,0,0,0,0,0	0	0	0	0	KL116	Capsule null	O1αβ,2α	1	1	5400808	5400808	57.36	5400808	JBREOB000000000
kp220517_barcode27	817772116	5213	13.2	79122	22328		769068944	11799	14	46539	23607	0 (0)	45906 (98.64)	Klebsiella pneumoniae	447 (0.96)	Escherichia coli	38 (0.08)	Klebsiella quasipneumoniae		145.107	ST86	29570/34736	0,0,395,0,11,11,0,0,0,0/0,0,395,0,11,11,1,0,0,0	3	0	0	0	KL2	Capsule null	O1αβ,2α	3	3	5264845	5487345	57.25	5264845	JBREOA000000000
kp220531_barcode65	401253452	3597	12.4	48151	20440		376435398	10373.5	13.5	25832	21532	0 (0)	24655 (95.44)	Klebsiella pneumoniae	691 (2.67)	Klebsiella variicola	169 (0.65)	Klebsiella quasipneumoniae		71.0255	ST253	15632	0,0,42,12,1,1,0,0,0,0	0	0	0	0	KL60	Capsule null	O1αβ,2α	5	5	5114131	5321676	57.39	5114131	JBRENZ000000000
kp220531_barcode70	316852974	1860	12.4	47040	22005		296364725	6214	13.4	24569	23733	0 (0)	23644 (96.24)	Klebsiella pneumoniae	177 (0.72)	Klebsiella quasipneumoniae	154 (0.63)	Klebsiella variicola		55.9179	ST219	38955	0,0,80,8,0,0,0,0,0,0	0	1	6	10	KL114	Capsule null	O1αβ,2α	2	2	5233323	5430768	57.18	5233323	JBRENY000000000
kp220531_barcode74	422285366	3553	12.7	53293	18510		395907676	8892	13.7	30473	19694	0 (0)	29549 (96.97)	Klebsiella pneumoniae	216 (0.71)	Enterobacter hormaechei	154 (0.51)	Klebsiella michiganensis		74.6996	ST950	10282	0,0,127,10,1,0,1,0,0,0	0	0	0	0	KL7	Capsule null	O1αβ,2α	3	3	5153751	5160743	57.61	5153751	JBRENX000000000
kp220531_barcode80	520483359	2178	12.5	66466	24059		487893184	8112.5	13.5	34398	25737	0 (0)	33121 (96.29)	Klebsiella pneumoniae	248 (0.72)	Escherichia coli	199 (0.58)	Klebsiella variicola		92.0553	ST307	3970	0,0,369,0,0,0,0,0,1,3	0	1	8	10	KL102	Capsule null	O2β	2	2	5290295	5533562	57.27	5290295	JBRENW000000000
kp220531_barcode81	601558387	2590.5	12.6	87754	17379		562813665	8255	13.6	46811	18491	0 (0)	45198 (96.55)	Klebsiella pneumoniae	1024 (2.19)	Escherichia coli	135 (0.29)	Klebsiella quasipneumoniae		106.191	ST86	29570/34736	0,0,395,0,11,11,0,0,0,0/0,0,395,0,11,11,1,0,0,0	3	0	0	0	KL2	Capsule null	O1αβ,2α	3	3	5264767	5487260	57.25	5264767	JBRENV000000000
kp220531_barcode84	399651614	2421	12.3	53298	22376		374404471	7747	13.3	27739	24032	0 (0)	26911 (97.02)	Klebsiella pneumoniae	241 (0.87)	Klebsiella variicola	127 (0.46)	Klebsiella quasipneumoniae		70.6424	ST1440	45085/45087	0,0,22,87,1,0,0,0,1,0/0,0,22,87,1,0,0,0,0,0	1	0	0	0	KL19	K19	O2β	1	1	5217561	5217561	57.52	5217561	JBRENU000000000
kp220615_barcode01	597286965	2510	11.7	106788	12880		556873685	6250	12.5	60048	13774	0 (0)	54583 (90.9)	Klebsiella pneumoniae	1511 (2.52)	Klebsiella quasipneumoniae	1041 (1.73)	Klebsiella variicola		105.071	ST23	2888	0,0,429,0,33,0,0,0,0,0	4	0	0	0	KL1	Capsule null	O2α	2	2	5324855	5548956	57.31	5324855	JBRENT000000000
kp220615_barcode03	417473882	1291.5	11.4	78020	17261		388893184	6921	12.6	34777	18539	1 (0)	33165 (95.36)	Klebsiella pneumoniae	581 (1.67)	Klebsiella variicola	281 (0.81)	Klebsiella quasipneumoniae		73.3761	ST1426	6549	0,0,646,0,1,0,0,0,0,0	0	0	0	0	KL134	Capsule null	O3αβ	4	4	5312214	5513415	57.15	5312214	JBRENS000000000
kp220615_barcode04	480608391	653	11.1	108845	17948		445825623	6023	12.3	41812	19556	0 (0)	38988 (93.25)	Klebsiella pneumoniae	871 (2.08)	Escherichia coli	338 (0.81)	Klebsiella quasipneumoniae		84.118	ST45	6440/40118	0,0,158,8,0,0,29,0,0,0/0,0,158,8,0,0,1,0,0,1	1	0	2	1	KL24	Capsule null	O2α	4	4	5361638	5630859	57.16	5361638	JBRENR000000000
kp220615_barcode05	843930867	5477	12	84437	20297		793395861	10314	12.7	52697	21607	0 (0)	51701 (98.11)	Klebsiella pneumoniae	176 (0.33)	Klebsiella quasipneumoniae	117 (0.22)	Escherichia coli		149.697	ST461	30508	0,0,178,1,5,0,0,0,0,0	0	0	0	0	KL136	Capsule null	O2β	6	6	5354641	5658743	57.08	5354641	JBRENQ000000000
kp220615_barcode06	447322954	1970	11.7	86350	13064		416427150	5644	12.6	46623	14086	0 (0)	44947 (96.41)	Klebsiella pneumoniae	357 (0.77)	Klebsiella quasipneumoniae	321 (0.69)	Klebsiella variicola		78.5712	ST36	16867	0,0,29,0,33,0,0,0,0,0	0	0	0	0	KL27	Capsule null	O2α	1	1	5233937	5233937	57.62	5233937	JBRENP000000000
kp220615_barcode07	786806986	4343	11.7	93718	18449		738209579	10038	12.6	52517	19545	0 (0)	51047 (97.2)	Klebsiella pneumoniae	491 (0.93)	Klebsiella quasipneumoniae	303 (0.58)	Klebsiella variicola		139.285	ST337	6985	0,0,2,0,0,1,0,0,0,0	0	0	0	0	KL174	Capsule null	O1αβ,2β	2	2	5084155	5204449	57.63	5084155	JBRENO000000000
kp220628_barcode03	839343645	1093	12.4	133454	20918		784193570	9761.5	14	54664	22335	0 (0)	52944 (96.85)	Klebsiella pneumoniae	618 (1.13)	Enterobacter hormaechei	319 (0.58)	Escherichia coli		147.961	ST20	39218	0,0,22,2,1,5,2,1,0,0	1	0	0	0	KL28	Capsule null	O1αβ,2β	4	4	5289620	5599233	57	5289620	JBRENN000000000
kp220628_barcode04	675558752	2020	12.8	103918	19287		631514803	6309	13.8	55188	20865	0 (0)	51023 (92.45)	Klebsiella pneumoniae	739 (1.34)	Escherichia coli	696 (1.26)	Enterobacter hormaechei		119.154	ST502	15982	0,0,219,0,8,0,0,0,0,0	0	0	1	0	KL15	Capsule null	O4	6	6	5088793	5431123	57.29	5088793	JBRENM000000000
kp220628_barcode05	378955659	1722	12.7	63963	17804		353689247	6084	13.9	33434	19194	0 (0)	31348 (93.76)	Klebsiella pneumoniae	362 (1.08)	Escherichia coli	268 (0.8)	Klebsiella quasipneumoniae		66.7338	ST133	45826	0,0,181,0,4,5,1,0,0,0	2	0	0	0	KL116	Capsule null	O1αβ,2α	3	3	5456137	5649252	57.26	5456137	JBRENL000000000
kp220713_barcode44	677714262	3895	12.5	87425	16831		635191445	8016	13.4	51813	18036	0 (0)	50670 (97.79)	Klebsiella pneumoniae	353 (0.68)	Escherichia coli	200 (0.39)	Klebsiella quasipneumoniae		119.847	ST17	25225	0,0,22,12,12,3,0,0,0,0	0	0	0	0	KL122	Capsule null	O2β	3	3	5191371	5519636	57.28	5191371	JBRENK000000000
kp220713_barcode45	1562564459	4494	12.3	143513	28048		1470260680	12051	13.3	76105	30143	0 (0)	73241 (96.24)	Klebsiella pneumoniae	791 (1.04)	Klebsiella quasipneumoniae	713 (0.94)	Klebsiella variicola		277.408	ST15	39034	0,0,0,0,2,0,0,0,70,0	0	1	4	18	KL112	Capsule null	O1αβ,2α	3	3	5330947	5663962	56.99	5330947	JBRENJ000000000
kp220713_barcode46	659931960	4782.5	12.4	65660	22785		620449947	11384	13.3	37250	24260	0 (0)	35699 (95.84)	Klebsiella pneumoniae	428 (1.15)	Klebsiella quasipneumoniae	369 (0.99)	Klebsiella variicola		117.066	ST15	39034	0,0,0,0,2,0,0,0,70,0	0	1	4	12	KL112	Capsule null	O1αβ,2α	4	4	5293784	5626810	57	5293784	JBRENI000000000
kp220713_barcode47	371400117	3553	12.3	40600	23989		348820080	10900	13.4	20560	25785	0 (0)	20197 (98.23)	Klebsiella pneumoniae	125 (0.61)	Escherichia coli	56 (0.27)	Klebsiella variicola		65.8151	ST336	45884	0,0,22,24,2,8,0,0,0,0	1	1	8	11	KL25	Capsule null	O5	2	2	5394912	5540793	57.21	5394912	JBRENH000000000
kp220713_barcode53	355494458	1733	12.1	49188	23151		332861844	9557	13.3	22200	24753	0 (0)	20644 (92.99)	Klebsiella pneumoniae	490 (2.21)	Enterobacter hormaechei	220 (0.99)	Klebsiella africana		62.8041	ST253	30572	0,0,42,24,4,0,0,0,0,0	0	0	1	1	KL10	Capsule null	O1αβ,2β	5	5	5358554	5596644	57.21	5358554	JBRENG000000000
kp220726_barcode01	339671262	3077.5	12.6	43776	19517		318364718	9566	13.7	23047	20811	0 (0)	22582 (97.98)	Klebsiella pneumoniae	156 (0.68)	Klebsiella quasipneumoniae	49 (0.21)	Klebsiella variicola		60.0688	ST3041	12105	0,0,42,18,0,1,0,0,0,0	0	0	0	0	KL30	Capsule null	O1αβ,2α	2	2	5327139	5450819	57.36	5327139	JBRENF000000000
kp220726_barcode04	367157493	2074	12.5	54288	19739		343436936	7166	13.5	28607	21146	5 (0.02)	25565 (89.37)	Klebsiella pneumoniae	1115 (3.9)	Escherichia coli	583 (2.04)	Klebsiella variicola		64.7994	ST1999	17525	0,0,304,0,0,1,0,0,0,0	1	0	5	5	KL38	Capsule null	O12	2	2	5449051	5532095	56.97	5449051	JBRENE000000000
kp220726_barcode05	173713522	1763.5	12.5	27418	20823		162320088	5878.5	13.7	14216	22378	0 (0)	13741 (96.66)	Klebsiella pneumoniae	138 (0.97)	Klebsiella variicola	56 (0.39)	Klebsiella quasipneumoniae		30.6264	ST252	10323	0,0,94,1,0,0,0,1,0,0	0	0	0	0	KL81	Capsule null	O1αβ,2β	4	4	5465747	5637232	57.05	5465747	JBREND000000000
kp220726_barcode11	440554556	4432	12.6	41987	25348		414378845	14274.5	13.6	22054	26702	0 (0)	21339 (96.76)	Klebsiella pneumoniae	197 (0.89)	Klebsiella quasipneumoniae	186 (0.84)	Klebsiella variicola		78.1847	ST15	22709	0,0,0,0,2,52,0,0,0,0	1	0	0	0	KL24	Capsule null	O1αβ,2α	3	3	5231296	5464509	57.36	5231296	JBRENC000000000
kp220726_barcode12	221227864	3985.5	12.8	23480	22717		207847463	10812	13.8	13249	24067	0 (0)	12788 (96.52)	Klebsiella pneumoniae	167 (1.26)	Klebsiella variicola	60 (0.45)	Escherichia coli		39.2165	ST1692	33981	0,0,1384,2,0,0,0,0,0,0	1	1	7	11	KL30	Capsule null	O2β	4	4	5416493	5724941	56.78	5416493	JBRENB000000000
kp220726_barcode14	202834374	1329	12.5	33623	25636		189371651	4758	13.7	16005	27481	0 (0)	14921 (93.23)	Klebsiella pneumoniae	144 (0.9)	Enterobacter hormaechei	112 (0.7)	Klebsiella variicola		35.7305	ST3042	27200	0,0,42,56,0,0,0,0,0,0	1	0	0	0	KL18	Capsule null	O1αβ,2α	8	8	5351576	5509828	57.18	5351576	JBRENA000000000
kp220726_barcode17	491335185	3156	12.6	55550	23005		461281227	11005	13.7	29389	24269	0 (0)	26803 (91.2)	Klebsiella pneumoniae	1694 (5.76)	Klebsiella variicola	158 (0.54)	Escherichia coli		87.0342	ST168-1LV	10323/15798	0,0,94,1,0,0,0,1,0,0/0,0,94,1,0,0,0,1,1,0	0	0	0	0	KL10	Capsule null	O1αβ,2β	4	4	5418599	5674884	57	5418599	JBREMZ000000000
kp220809_barcode36	334714098	4497	12.3	31673	25334		314850591	14194	13.1	16732	26708	0 (0)	16659 (99.56)	Klebsiella pneumoniae	14 (0.08)	Klebsiella quasipneumoniae	10 (0.06)	Escherichia coli		59.4058	ST557-1LV	5879	0,0,94,7,1,0,0,0,0,0	0	0	0	0	KL116	Capsule null	O1αβ,2α	2	2	5397529	5572883	57.18	5397529	JBREMY000000000
kp220809_barcode37	349521933	6529.5	12.5	25542	30711		329524399	17004	13.2	14673	32202	0 (0)	14373 (97.96)	Klebsiella pneumoniae	203 (1.38)	Klebsiella quasipneumoniae	46 (0.31)	Escherichia coli		62.1744	ST530	382/17686/46169	0,0,355,0,1,0,0,0,0,0/0,0,355,0,1,2,0,0,0,0/0,0,355,0,1,1,0,0,0,0	1	0	1	0	KL54	Capsule null	O1αβ,2β	4	4	5182891	5387715	57.21	5182891	JBREMX000000000
kp220809_barcode45	719822010	5862	12.3	66372	23054		677279907	13395	13.1	38543	24227	0 (0)	37936 (98.43)	Klebsiella pneumoniae	198 (0.51)	Klebsiella variicola	139 (0.36)	Klebsiella africana		127.789	ST308	1806	0,0,93,0,0,0,0,0,0,0	0	0	0	0	KL10	Capsule null	O2β	4	4	5124522	5340233	57.23	5124522	JBREMW000000000
kp220823_barcode67	387381511	5269	11.9	35751	24253		364485098	13800	12.5	19862	25575	0 (0)	19645 (98.91)	Klebsiella pneumoniae	80 (0.4)	Klebsiella quasipneumoniae	31 (0.16)	Klebsiella variicola		68.7708	ST2349-3LV	35875	0,0,1478,0,0,0,0,0,0,0	0	0	2	1	KL22	Capsule null	O2α	1	1	5242753	5242753	57.29	5242753	JBREMV000000000
kp220823_barcode74	426998000	4156	12.2	46511	21286		401053108	10854.5	13	25770	22489	0 (0)	25473 (98.85)	Klebsiella pneumoniae	76 (0.29)	Salmonella bongori	60 (0.23)	Klebsiella quasipneumoniae		75.6704	ST170-3LV	13771	0,0,232,1,0,0,0,0,0,0	0	0	0	0	KL105	unknown (KL105)	O3γ	2	2	5146365	5258050	57.5	5146365	JBREMU000000000
kp220823_barcode75	328457837	1386	11.6	57792	22074		306325503	4601	12.5	28414	23750	0 (0)	24121 (84.89)	Klebsiella pneumoniae	689 (2.42)	Klebsiella quasipneumoniae	493 (1.74)	Klebsiella variicola		57.7973	ST23-1LV	20698/41810	0,0,429,0,128,0,0,0,0,0/0,0,429,0,128,0,0,0,0,1	4	0	0	0	KL1	Capsule null	O1αβ,2α	2	2	5293886	5516008	57.14	5293886	JBREMT000000000
kp220906_barcode84	319462199	986	11.9	54437	21132		298111723	8355	13.2	22847	22521	0 (0)	21772 (95.29)	Klebsiella pneumoniae	445 (1.95)	Klebsiella quasipneumoniae	154 (0.67)	Klebsiella variicola		56.2475	ST2982	22126	0,0,240,0,0,3,0,0,0,0	0	0	4	6	KL22	Capsule null	O2β	2	2	5300352	5418586	57.41	5300352	JBREMS000000000
kp220906_barcode90	185596003	3356	12.1	18971	26408		174444229	12957.5	13.2	9438	28038	0 (0)	8795 (93.19)	Klebsiella pneumoniae	265 (2.81)	Escherichia coli	92 (0.97)	Enterobacter asburiae		32.914	ST147	58	0,0,197,0,17,0,0,0,0,0	1	1	7	11	KL10	Capsule null	O3αβ	5	5	5471276	5719343	57.06	5471276	JBREMR000000000
kp220920_barcode04	261615751	3327.5	13.2	28928	23125		245677404	10439	14.1	15579	24508	0 (0)	15215 (97.66)	Klebsiella pneumoniae	57 (0.37)	Klebsiella quasipneumoniae	53 (0.34)	Escherichia coli		46.3542	ST133	30342	0,0,181,0,4,2,0,0,0,0	0	0	1	0	KL116	Capsule null	O1αβ,2α	3	3	5267928	5461041	57.42	5267928	JBREMQ000000000
kp220920_barcode07	361030584	4232.5	13.2	37244	23023		339301268	12226.5	14.1	19996	24243	0 (0)	19715 (98.59)	Klebsiella pneumoniae	105 (0.53)	Citrobacter portucalensis	89 (0.45)	Klebsiella variicola		64.0191	ST39-2LV	14383	0,0,952,0,0,0,0,0,0,0	0	0	0	0	KL127	Capsule null	O13	1	1	5208776	5208776	57.57	5208776	JBREMP000000000
kp220920_barcode08	209448405	4021	13.5	25485	17829		196460044	8280	14.2	15312	19130	0 (0)	14875 (97.15)	Klebsiella pneumoniae	172 (1.12)	Enterobacter cloacae	74 (0.48)	Klebsiella variicola		37.0679	ST1906	6212	0,0,109,8,16,0,0,0,0,0	0	0	0	0	KL14	Capsule null	O3γ	2	2	5304000	5309813	57.52	5304000	JBREMO000000000
kp220920_barcode09	944770370	4074	13.3	100201	21979		887634541	11769	14.2	55319	23202	0 (0)	52813 (95.47)	Klebsiella pneumoniae	684 (1.24)	Klebsiella variicola	455 (0.82)	Klebsiella michiganensis		167.478	ST253	46320	0,0,42,12,20,0,0,0,0,0	0	0	0	0	KL48	Capsule null	O1αβ,2α	6	6	5179133	5784716	56.82	5179133	JBREMN000000000
kp220920_barcode10	240580145	3836.5	13.2	22064	29134		226373414	13653	14.2	11265	30768	0 (0)	11161 (99.08)	Klebsiella pneumoniae	36 (0.32)	Escherichia coli	16 (0.14)	Klebsiella quasipneumoniae		42.712	ST420	19981	0,0,182,0,0,2,1,0,0,0	4	0	0	0	KL20	Capsule null	O1αβ,2α	2	2	5300995	5520306	57.23	5300995	JBREMM000000000
kp221004_barcode19	1220491025	7391	12.2	89659	28533		1150614366	15196	13	53687	30158	2 (0)	52082 (97.01)	Klebsiella pneumoniae	399 (0.74)	Klebsiella oxytoca	376 (0.7)	Escherichia coli		217.097	ST2113	27840	0,0,120,3,2,0,0,0,0,0	0	0	0	0	KL119	Capsule null	O4	2	2	5352202	5480779	57.27	5352202	JBREML000000000
kp221004_barcode21	203767931	947	11.5	33383	21839		190283804	9538	12.8	12728	23587	0 (0)	12133 (95.33)	Klebsiella pneumoniae	374 (2.94)	Escherichia coli	71 (0.56)	Klebsiella variicola		35.9026	ST280-2LV	8172/38648/38770	0,0,230,0,8,0,0,0,0,0/0,0,230,0,8,0,0,1,1,0/0,0,230,0,8,0,0,1,0,0	1	2	6	6	KL23	Capsule null	O2α	3	3	5297597	5430464	57.31	5297597	JBREMK000000000
kp221004_barcode27	521347504	3792	12.1	62309	19340		489124723	9664.5	12.9	34922	20523	0 (0)	34634 (99.18)	Klebsiella pneumoniae	84 (0.24)	Escherichia coli	50 (0.14)	Klebsiella quasipneumoniae		92.2877	ST66	15670	0,0,278,0,1,0,0,1,0,0	5	0	0	0	KL2	Capsule null	O1αβ,2α	4	4	5450053	5709618	57.05	5450053	JBREMJ000000000
kp221011_barcode38	435324955	3469	12.9	48547	22316		408765407	12461.5	13.9	24986	23529	0 (0)	23910 (95.69)	Klebsiella pneumoniae	303 (1.21)	Klebsiella quasipneumoniae	188 (0.75)	Klebsiella variicola		77.1255	ST23	19563	0,0,429,0,25,0,1,0,0,0	5	0	1	0	KL1	Capsule null	O2β	2	2	5297514	5521206	57.32	5297514	JBREMI000000000
kp221011_barcode39	249965164	1981	12.7	29081	24741		234598880	13898	13.8	12992	25964	0 (0)	12881 (99.15)	Klebsiella pneumoniae	50 (0.38)	Escherichia coli	18 (0.14)	Klebsiella quasipneumoniae		44.2639	ST323	35408/45443	0,0,363,1,2,0,1,1,2,0/0,0,363,1,2,0,7,0,0,0	1	0	0	0	KL21	K21	O3γ	1	1	5327385	5327385	57.52	5327385	JBREMH000000000
kp221011_barcode43	447368748	7064	13.2	38021	24408		421245664	14726	13.9	22753	25487	0 (0)	22308 (98.04)	Klebsiella pneumoniae	142 (0.62)	Escherichia coli	76 (0.33)	Klebsiella quasipneumoniae		79.4803	ST3041-1LV	12105	0,0,42,18,0,1,0,0,0,0	0	0	0	0	KL104	Capsule null	Untypeable	4	4	5332669	5508288	57.37	5332669	JBREMG000000000
kp221011_barcode46	616455955	4676	12.9	59981	24165		579707454	14587	13.9	31436	25287	0 (0)	30688 (97.62)	Klebsiella pneumoniae	216 (0.69)	Enterobacter cloacae	202 (0.64)	Klebsiella quasipneumoniae		109.379	ST2800-1LV	15989	0,0,42,48,0,0,0,0,0,0	0	0	0	0	KL47	Capsule null	O1αβ,2α	4	4	5241260	5400750	57.31	5241260	JBREMF000000000
kp221011_barcode47	445608894	2532	12.8	51633	23634		418229884	12869.5	13.9	24576	24946	0 (0)	24208 (98.5)	Klebsiella pneumoniae	188 (0.76)	Klebsiella quasipneumoniae	65 (0.26)	Klebsiella aerogenes		78.9113	ST2441	36257	0,0,117,0,0,0,1,0,1,0	0	0	0	0	Untypeable	K68	O3γ	1	1	5319653	5319653	57.51	5319653	JBREME000000000
kp221011_barcode48	361086189	4588	13	39301	20806		339150654	11935	13.9	21752	21912	0 (0)	20736 (95.33)	Klebsiella pneumoniae	414 (1.9)	Klebsiella variicola	219 (1.01)	Salmonella enterica		63.9907	ST240	33583	0,0,42,19,1,0,1,0,0,0	0	0	0	0	Untypeable	Capsule null	O1αβ,2α	4	4	5273939	5651206	57.17	5273939	JBREMD000000000
kp221025_barcode74	153290739	2027.5	12.5	22014	20643		143452024	7505	13.5	11391	22162	0 (0)	11143 (97.82)	Klebsiella pneumoniae	58 (0.51)	Klebsiella quasipneumoniae	54 (0.47)	Klebsiella sp.		27.0664	ST111	23110	0,0,221,1,7,1,0,0,0,0	0	0	0	0	KL63	Capsule null	O1αβ,2β	1	1	5134189	5134189	57.66	5134189	JBREMC000000000
kp221025_barcode75	227842260	1756.5	12.4	30680	27811		213420618	7170	13.4	14459	29785	0 (0)	13340 (92.26)	Klebsiella pneumoniae	662 (4.58)	Escherichia coli	151 (1.04)	Klebsiella quasipneumoniae		40.268	ST29	38894	0,0,137,11,2,0,1,0,0,0	0	0	2	2	KL54	Capsule null	O1αβ,2β	5	5	5191344	5494408	57.27	5191344	JBREMB000000000
kp221025_barcode82	360290341	2140	12.3	46815	22563		337651330	9676	13.4	23035	24018	0 (0)	22215 (96.44)	Klebsiella pneumoniae	262 (1.14)	Klebsiella quasipneumoniae	228 (0.99)	Klebsiella variicola		63.7078	ST3230-1LV	24127	0,0,460,0,0,0,0,0,0,0	0	0	0	0	KL16	Capsule null	O5	1	1	5315612	5315612	57.55	5315612	JBREMA000000000
kp221025_barcode88	441400723	4569.5	12.7	43266	24062		415058863	12554	13.6	23890	25372	0 (0)	23607 (98.82)	Klebsiella pneumoniae	146 (0.61)	Escherichia coli	31 (0.13)	Klebsiella variicola		78.313	ST1731	37564	0,0,353,6,1,0,0,0,0,0	0	0	0	0	KL43	Capsule null	O2α	2	2	5188830	5259726	57.5	5188830	JBRELZ000000000
kp221115_barcode25	138482654	5973	12.9	11779	25835		130397501	12884	13.5	7046	27120	0 (0)	6991 (99.22)	Klebsiella pneumoniae	12 (0.17)	Klebsiella variicola	9 (0.13)	Klebsiella quasipneumoniae		26	ST443	10565/28501	0,0,20,0,2,0,1,0,0,0/0,0,20,0,2,0,3,0,0,0	0	0	1	0	KL146	Capsule null	O1αβ,2β	2	2	5112913	5228687	57.41	5112913	JBRELY000000000
kp221115_barcode31	441500569	4209	12.8	49058	20380		414579733	10117	13.6	28253	21699	0 (0)	27370 (96.87)	Klebsiella pneumoniae	511 (1.81)	Klebsiella variicola	70 (0.25)	Klebsiella quasipneumoniae		78.2226	ST2202	29334	0,0,492,1,1,0,0,0,0,0	0	0	0	0	KL14	K14	O3γ	3	3	5243917	5525842	57.23	5243917	JBRELX000000000
kp221129_barcode50	438392279	1551	13	73766	18861		409186280	6499.5	14.3	35928	20319	0 (0)	32930 (91.66)	Klebsiella pneumoniae	805 (2.24)	Klebsiella quasipneumoniae	480 (1.34)	Klebsiella variicola		77.205	ST14	20238	0,0,1,0,27,0,0,0,0,0	1	0	0	0	KL16	K16	O1αβ,2α	3	3	5373321	5382228	57.32	5373321	JBRELW000000000
kp221129_barcode58	248184963	847	12.5	54773	22306		230365180	3298	14.2	24322	24502	0 (0)	22079 (90.78)	Klebsiella pneumoniae	537 (2.21)	Klebsiella quasipneumoniae	182 (0.75)	Escherichia coli		43.4651	ST2050	44472	0,0,76,4,0,0,0,0,0,0	4	0	0	0	KL5	Capsule null	O1αβ,2α	2	2	5218377	5430526	57.22	5218377	JBRELV000000000
kp221129_barcode59	493274849	3729.5	13.4	56976	20814		462983486	9667	14.3	31478	22162	0 (0)	30931 (98.26)	Klebsiella pneumoniae	144 (0.46)	Escherichia coli	56 (0.18)	Klebsiella variicola		87.3554	ST17	19790	0,0,22,24,1,0,1,6,0,0	1	0	2	2	KL25	Capsule null	O5	3	3	5233843	5441611	57.33	5233843	JBRELU000000000
kp221129_barcode65	756507387	6002	13.6	64299	25488		712330488	13516	14.4	37771	26924	0 (0)	37473 (99.21)	Klebsiella pneumoniae	152 (0.4)	Klebsiella quasipneumoniae	57 (0.15)	Klebsiella variicola		134.402	ST6594	30188	0,0,1395,0,0,0,0,0,0,0	0	0	0	0	KL31	Capsule null	O3αβ	1	1	5189899	5189899	57.57	5189899	JBRELT000000000
kp221129_barcode66	195791932	2462	13.3	22928	25379		183738256	10372	14.4	11199	27104	0 (0)	10181 (90.91)	Klebsiella pneumoniae	767 (6.85)	Escherichia coli	50 (0.45)	Klebsiella quasipneumoniae		34.6676	ST17	7221	0,0,22,41,0,0,0,0,0,0	0	0	3	3	KL8	Capsule null	O2β	3	3	5163218	5543609	57.19	5163218	JBRELS000000000
kp221129_barcode68	533908447	4642	13.5	50098	25871		502264496	13023	14.4	27285	27396	0 (0)	26256 (96.23)	Klebsiella pneumoniae	876 (3.21)	Enterobacter hormaechei	71 (0.26)	Escherichia coli		94.7669	ST13	23170	0,0,98,0,6,1,2,0,0,0	1	0	0	0	KL3	Capsule null	O2β	2	2	5258309	5263631	57.35	5258309	JBRELR000000000
kp221129_barcode71	258282616	5191	13.4	20665	31527		243331304	16088	14.4	10810	33218	0 (0)	10724 (99.2)	Klebsiella pneumoniae	37 (0.34)	Klebsiella michiganensis	12 (0.11)	Klebsiella quasipneumoniae		45.9116	ST556	12656	0,0,466,0,0,0,1,1,0,0	0	0	1	1	KL62	K62	O2α	2	2	5246179	5437607	57.38	5246179	JBRELQ000000000
kp221213_barcode85	744973936	1609	13.7	119383	20376		695932194	7515	15.2	55156	21889	0 (0)	53495 (96.99)	Klebsiella pneumoniae	286 (0.52)	Escherichia coli	184 (0.33)	Klebsiella quasipneumoniae		131.308	ST20	11164	0,0,22,2,50,0,0,0,0,0	1	0	0	0	KL28	Capsule null	O1αβ,2β	2	2	5261283	5454258	57.25	5261283	JBRELP000000000
kp221213_barcode87	531050229	2229	13.7	72355	21675		497349829	9695	15.2	33683	23298	0 (0)	33116 (98.32)	Klebsiella pneumoniae	150 (0.45)	Escherichia coli	75 (0.22)	Klebsiella quasipneumoniae		93.8396	ST45	6246	0,0,158,8,0,0,1,6,0,0	1	0	1	1	KL24	K24	O2α	2	2	5334839	5532942	57.33	5334839	JBRELO000000000
kp221229_barcode02	167989990	2427	13.3	24558	18280		157165148	7392	14.5	13262	19527	0 (0)	13011 (98.11)	Klebsiella pneumoniae	56 (0.42)	Klebsiella quasipneumoniae	47 (0.35)	Klebsiella variicola		29.6538	ST375	15993	0,0,390,0,4,0,1,0,0,0	3	0	0	0	KL2	Capsule null	O1αβ,2β	1	1	5533741	5533741	57.22	5533741	JBRELN000000000
kp221229_barcode05	360444917	4250	13.7	41327	19311		338341908	9307	14.6	24688	20460	0 (0)	23774 (96.3)	Klebsiella pneumoniae	270 (1.09)	Klebsiella quasipneumoniae	191 (0.77)	Klebsiella oxytoca		63.8381	ST54	16629	0,0,166,0,0,0,3,0,1,0	0	0	0	0	KL14	K14	O3γ	4	4	5363250	5683667	57.04	5363250	JBRELM000000000
kp221229_barcode07	311146368	4105	13.5	33707	22290		292260609	11548	14.6	17907	23649	0 (0)	17400 (97.17)	Klebsiella pneumoniae	221 (1.23)	Klebsiella grimontii	97 (0.54)	Escherichia coli		55.1435	ST39	6786	0,0,107,1,0,0,1,0,0,0	1	1	8	12	KL149	unknown (KL149)	O1α,2β	2	2	5361214	5552079	57.23	5361214	JBRELL000000000
kp221229_barcode16	315841890	5382	13.8	32592	20013		296832018	10829	14.7	20014	21099	0 (0)	19650 (98.18)	Klebsiella pneumoniae	186 (0.93)	Klebsiella quasipneumoniae	75 (0.37)	Klebsiella variicola		56.006	ST24	6981	0,0,310,0,1,0,0,0,0,0	1	0	0	0	KL25	Capsule null	O1αβ,2α	2	2	5327009	5562583	57	5327009	JBRELK000000000
kp221229_barcode17	329799472	3709	13.5	40760	18683		309282705	8960.5	14.6	23576	19776	0 (0)	22294 (94.56)	Klebsiella pneumoniae	449 (1.9)	Enterobacter hormaechei	234 (0.99)	Klebsiella africana		58.3552	ST253	30572	0,0,42,24,4,0,0,0,0,0	0	0	0	0	KL10	Capsule null	O1αβ,2β	4	4	5359293	5482428	57.29	5359293	JBRELJ000000000
kp221229_barcode18	176511113	3699.5	13.6	20814	20974		165630607	9556	14.7	11648	22402	1 (0.01)	11352 (97.46)	Klebsiella pneumoniae	59 (0.51)	Klebsiella quasipneumoniae	45 (0.39)	Klebsiella variicola		31.2511	ST491	32003	0,0,6,0,2,0,0,0,1,0	0	0	0	0	KL118	Capsule null	O13	6	6	5223887	5456753	57.14	5223887	JBRELI000000000
kp230124_barcode83	613358286	5392	13.5	57001	24435		577061042	13913.5	14.6	31556	25649	0 (0)	31442 (99.64)	Klebsiella pneumoniae	35 (0.11)	Klebsiella variicola	32 (0.1)	Klebsiella quasipneumoniae		108.879	ST846	70	0,0,69,0,0,0,0,0,0,0	0	0	0	0	KL60	Capsule null	O3γ	2	2	5290251	5441071	57.33	5290251	JBRELH000000000
kp230124_barcode90	194974750	1724	12.5	25168	23486		182742582	13582.5	14.5	10374	24683	0 (0)	10216 (98.48)	Klebsiella pneumoniae	53 (0.51)	Escherichia coli	38 (0.37)	Klebsiella variicola		34.4797	ST45	1571	0,0,158,8,9,0,0,2,0,0	1	0	4	4	KL43	Capsule null	O2α	3	3	5397726	5618750	57.18	5397726	JBRELG000000000
kp230208_barcode18	190060892	789	12.3	57520	12341		174875513	2417	13.9	29566	13491	0 (0)	26115 (88.33)	Klebsiella pneumoniae	481 (1.63)	Klebsiella quasipneumoniae	304 (1.03)	Klebsiella variicola		32.9954	ST17	45919	0,0,22,12,49,0,1,1,0,0	0	0	0	0	KL122	Capsule null	O2β	2	2	5089184	5315256	57.44	5089184	JBRELF000000000
kp230208_barcode29	231631111	1942	12.6	34260	19197		216665964	8797.5	13.9	16530	20555	0 (0)	14843 (89.79)	Klebsiella pneumoniae	664 (4.02)	Escherichia coli	243 (1.47)	Klebsiella quasipneumoniae		40.8804	ST23	3803/50022/50489	0,0,429,0,6,0,0,0,0,0/0,0,429,0,6,0,0,3,0,0/0,0,429,0,6,0,0,2,0,0	5	0	1	0	KL1	Capsule null	O1αβ,2β	4	4	5271831	5579100	57.15	5271831	JBRELE000000000
kp230208_barcode33	192955684	5339.5	12.9	17550	24908		181578883	13516.5	14	9806	26225	0 (0)	9511 (96.99)	Klebsiella pneumoniae	59 (0.6)	Klebsiella variicola	49 (0.5)	Escherichia coli		34.2602	ST104	8510	0,0,213,0,0,1,0,3,0,0	1	0	0	0	KL31	Capsule null	O3γ	3	3	5255621	5785157	56.83	5255621	JBRELD000000000
kp230314_barcode42	383142609	3184	13.2	64032	12771		357662024	7055	14.3	37019	13501	0 (0)	34229 (92.46)	Klebsiella pneumoniae	622 (1.68)	Klebsiella variicola	546 (1.47)	Klebsiella quasipneumoniae		67.4834	ST14	22340	0,0,1,0,11,0,1,0,0,0	0	1	9	13	KL16	Capsule null	O1αβ,2α	5	5	5322399	5630044	57.19	5322399	JBRELC000000000
kp230314_barcode44	286664390	2294	12.7	47742	15343		267616566	8373	14.2	23489	16249	0 (0)	21321 (90.77)	Klebsiella pneumoniae	1684 (7.17)	Escherichia coli	161 (0.69)	Klebsiella variicola		50.4937	ST252	17688	0,0,94,1,4,0,1,0,0,0	0	0	0	0	KL81	Capsule null	O1αβ,2β	3	3	5467895	5729228	56.92	5467895	JBRELB000000000
kp230314_barcode48	171734254	2205	12.6	28129	15611		160370511	8990	14.2	13341	16603	0 (0)	13135 (98.46)	Klebsiella pneumoniae	62 (0.46)	Escherichia coli	33 (0.25)	Klebsiella variicola		30.2586	ST86	18125	0,0,395,0,2,5,0,0,0,0	4	0	1	0	KL2	Capsule null	O1αβ,2α	2	2	5361320	5588229	57.07	5361320	JBRELA000000000
kp230314_barcode50	339503298	4693	13.1	41423	16859		318439190	9903	14.2	24458	17757	0 (0)	24029 (98.25)	Klebsiella pneumoniae	137 (0.56)	Klebsiella variicola	120 (0.49)	Klebsiella quasipneumoniae		60.0829	ST17	18582	0,0,22,12,75,0,0,0,0,0	0	0	0	0	KL62	K62	O2β	3	3	5161313	5352484	57.49	5161313	JBREKZ000000000
kp230314_barcode51	161379329	581	12.1	53394	10146		148035524	4782.5	14	21296	10953	0 (0)	20056 (94.18)	Klebsiella pneumoniae	208 (0.98)	Klebsiella quasipneumoniae	129 (0.61)	Klebsiella variicola		27.9312	ST29	10789	0,0,137,3,2,0,0,0,0,0	0	0	0	0	KL30	Capsule null	O1αβ,2β	3	3	5282091	5466076	57.3	5282091	JBREKY000000000
kp230314_barcode52	220885074	1653	13	48089	12250		205090476	4683	14.2	26037	13132	0 (0)	23842 (91.57)	Klebsiella pneumoniae	480 (1.84)	Klebsiella quasipneumoniae	335 (1.29)	Klebsiella variicola		38.6963	ST461	31933	0,0,178,11,0,0,0,0,0,0	0	0	0	0	KL174	Capsule null	O1αβ,2β	18	18	5395886	6432983	56.48	5395886	JBREKX000000000
kp230328_barcode04	158044013	2006	15	29469	13906		147232497	6249	18.1	15591	14901	0 (0)	15183 (97.38)	Klebsiella pneumoniae	59 (0.38)	Klebsiella quasipneumoniae	47 (0.3)	Escherichia coli		27.7797	ST86	44134	0,0,395,0,11,0,0,1,1,0	4	0	0	0	KL2	K2	O1αβ,2α	3	3	5224877	5551093	57.11	5224877	JBREKW000000000
kp230328_barcode14	143019782	2428	15.1	25009	14102		133400136	6391	17.9	13774	14664	0 (0)	12511 (90.83)	Klebsiella pneumoniae	501 (3.64)	Escherichia coli	129 (0.94)	Klebsiella variicola		25.1698	ST253	46320	0,0,42,12,20,0,0,0,0,0	1	0	0	0	KL48	K48	O1αβ,2α	6	6	5259144	5645292	57.17	5259144	JBREKV000000000

## Sheet: Table S5
Supplementary Table S5. Kleborate output
Genome Name	Kleborate version	Wrapper version	species	species_match	contig_count	N50	largest_contig	total_size	ambiguous_bases	QC_warnings	ST	gapA	infB	mdh	pgi	phoE	rpoB	tonB	YbST	Yersiniabactin	ybtS	ybtX	ybtQ	ybtP	ybtA	irp2	irp1	ybtU	ybtT	ybtE	fyuA	spurious_ybt_hits	CbST	Colibactin	clbA	clbB	clbC	clbD	clbE	clbF	clbG	clbH	clbI	clbL	clbM	clbN	clbO	clbP	clbQ
kp220111_barcode15	v3.2.4	6	Klebsiella pneumoniae	strong	1	5247278	5247278	5247278	no	-	ST148-3LV	4	1	31	1*	16*	218*	6	0	-	-	-	-	-	-	-	-	-	-	-	-	-	0	-	-	-	-	-	-	-	-	-	-	-	-	-	-	-	-
kp220118_barcode34	v3.2.4	6	Klebsiella pneumoniae	strong	5	5419374	5419374	5627891	no	-	ST13	2	3	1	1	10	1	19	289-4LV	ybt 17; ICEKp10 (truncated)	6	15	5	4*-71%	11	28*-16%	207*-48%	2	11*-43%	4	2	-	17-4LV	clb 3 (truncated)	2	17*-62%	2	2*-21%	2	2	2	8	2	2	2	2*-27%	2	2	2*-48%
kp220118_barcode42	v3.2.4	6	Klebsiella pneumoniae	strong	2	5294042	5294042	5447369	no	-	ST66-2LV	2	3	2	4	10	1	17	0	-	-	-	-	-	-	-	-	-	-	-	-	-	0	-	-	-	-	-	-	-	-	-	-	-	-	-	-	-	-
kp220125_barcode47	v3.2.4	6	Klebsiella pneumoniae	strong	3	5337295	5337295	5457679	no	-	ST45	2	1	1	6	7	1	12	78-1LV	ybt 10; ICEKp4	3	12	4	11	3	21	18*	3	10	16	2	-	0	-	-	-	-	-	-	-	-	-	-	-	-	-	-	-	-
kp220125_barcode48	v3.2.4	6	Klebsiella pneumoniae	strong	1	5403621	5403621	5403621	no	-	ST37-1LV	2*	9	2	1	13	1	16	0	-	-	-	-	-	-	-	-	-	-	-	-	-	0	-	-	-	-	-	-	-	-	-	-	-	-	-	-	-	-
kp220201_barcode50	v3.2.4	6	Klebsiella pneumoniae	strong	5	5212310	5212310	5515341	no	-	ST34-1LV	2	3	6	1	9	331*	4	0	-	-	-	-	-	-	-	-	-	-	-	-	-	0	-	-	-	-	-	-	-	-	-	-	-	-	-	-	-	-
kp220209_barcode62	v3.2.4	6	Klebsiella pneumoniae	strong	2	5548965	5548965	5801012	no	-	ST252	2	5	1	1	9	1	6	0	-	-	-	-	-	-	-	-	-	-	-	-	-	0	-	-	-	-	-	-	-	-	-	-	-	-	-	-	-	-
kp220301_barcode86	v3.2.4	6	Klebsiella pneumoniae	strong	2	5209927	5209927	5322467	no	-	ST857	2	35	2	35	56	24	19	0	-	-	-	-	-	-	-	-	-	-	-	-	-	0	-	-	-	-	-	-	-	-	-	-	-	-	-	-	-	-
kp220301_barcode92	v3.2.4	6	Klebsiella pneumoniae	strong	3	5290360	5290360	5569720	no	-	ST950	2	1	1	20	56	4	31	0	-	-	-	-	-	-	-	-	-	-	-	-	-	0	-	-	-	-	-	-	-	-	-	-	-	-	-	-	-	-
kp220301_barcode95	v3.2.4	6	Klebsiella pneumoniae	strong	1	5256506	5256506	5256506	no	-	ST5817	311	1	1	1	1	1	4	0	-	-	-	-	-	-	-	-	-	-	-	-	-	0	-	-	-	-	-	-	-	-	-	-	-	-	-	-	-	-
kp220309_barcode93	v3.2.4	6	Klebsiella pneumoniae	strong	5	5287270	5287270	5305650	no	-	ST3041	2	1	1	1	9	1	89	0	-	-	-	-	-	-	-	-	-	-	-	-	-	0	-	-	-	-	-	-	-	-	-	-	-	-	-	-	-	-
kp220317_barcode72	v3.2.4	6	Klebsiella pneumoniae	strong	3	5200500	5200500	5512483	no	-	ST5136-1LV	2	9	2*	1	13	291	10	0	-	-	-	-	-	-	-	-	-	-	-	-	-	0	-	-	-	-	-	-	-	-	-	-	-	-	-	-	-	-
kp220317_barcode73	v3.2.4	6	Klebsiella pneumoniae	strong	5	5314322	5314322	5680902	no	-	ST844	2	3	2	26	1	1	43	0	-	-	-	-	-	-	-	-	-	-	-	-	-	0	-	-	-	-	-	-	-	-	-	-	-	-	-	-	-	-
kp220322_barcode04	v3.2.4	6	Klebsiella pneumoniae	strong	3	5323407	5323407	5516508	no	-	ST133	12	1	1	2	5	1	36	267-5LV	ybt 17; ICEKp10 (truncated)	6*-8%	15	5	13	11	28*-16%	26*-8%	2*	11*	4	2	-	19-6LV	clb 3 (truncated)	2*-39%	10*-62%	2*-80%	2*-23%	2	4	2	8	2	2*-40%	2	2*-27%	2	2	2
kp220322_barcode08	v3.2.4	6	Klebsiella pneumoniae	strong	2	5436615	5436615	5580722	no	-	ST199	4	34	1	1	21	1	35	487-5LV	ybt 15; ICEKp11 (truncated)	6	15	5	4*-71%	1	485*-6%	571*-48%	2	1*-43%	4	26	-	0	-	-	-	-	-	-	-	-	-	-	-	-	-	-	-	-
kp220322_barcode09	v3.2.4	6	Klebsiella pneumoniae	strong	3	5448856	5448856	5704622	no	-	ST66	2	3	2	1	10	1	13	316-3LV	ybt 12; ICEKp10 (truncated)	7	1	1	1*-71%	1	3*-4%	16*-48%	1	1	1	1	-	9-6LV	clb 1 (truncated)	1	4*-48%	1	1*-21%	1	1	1	5*-29%	1*	1	1	1*-18%	1	1*-80%	1
kp220330_barcode27	v3.2.4	6	Klebsiella pneumoniae	strong	8	5511412	5511412	5935597	no	-	ST461	3	1	13	34	63	1	64	0	-	-	-	-	-	-	-	-	-	-	-	-	-	0	-	-	-	-	-	-	-	-	-	-	-	-	-	-	-	-
kp220330_barcode30	v3.2.4	6	Klebsiella pneumoniae	strong	2	5187342	5187342	5289472	no	-	ST37	2	9	2	1	13	1	16	0	-	-	-	-	-	-	-	-	-	-	-	-	-	0	-	-	-	-	-	-	-	-	-	-	-	-	-	-	-	-
kp220412_barcode18	v3.2.4	6	Klebsiella pneumoniae	strong	5	5289238	5289238	5553143	no	-	ST1691	2	3	6	1	9	7	13	0	-	-	-	-	-	-	-	-	-	-	-	-	-	0	-	-	-	-	-	-	-	-	-	-	-	-	-	-	-	-
kp220412_barcode24	v3.2.4	6	Klebsiella pneumoniae	strong	3	5349693	5349693	5358925	no	-	ST1172-1LV	2	1	11	1	10	4	13*	0	-	-	-	-	-	-	-	-	-	-	-	-	-	0	-	-	-	-	-	-	-	-	-	-	-	-	-	-	-	-
kp220412_barcode32	v3.2.4	6	Klebsiella pneumoniae	strong	3	5020264	5020264	5351025	no	-	ST502	2	53	3	1	10	4	18	0	-	-	-	-	-	-	-	-	-	-	-	-	-	0	-	-	-	-	-	-	-	-	-	-	-	-	-	-	-	-
kp220420_barcode35	v3.2.4	6	Klebsiella pneumoniae	strong	1	5254717	5254717	5254717	no	-	ST161	2	1	2	1	1	4	12	0	-	-	-	-	-	-	-	-	-	-	-	-	-	0	-	-	-	-	-	-	-	-	-	-	-	-	-	-	-	-
kp220420_barcode36	v3.2.4	6	Klebsiella pneumoniae	strong	5	5262893	5262893	5475672	no	-	ST2800-1LV	2	1	2	1	9	1	18*	0	-	-	-	-	-	-	-	-	-	-	-	-	-	0	-	-	-	-	-	-	-	-	-	-	-	-	-	-	-	-
kp220420_barcode37	v3.2.4	6	Klebsiella pneumoniae	strong	1	5286040	5286040	5286040	no	-	ST1644-1LV	2	95	2*	3	1	4	274	0	-	-	-	-	-	-	-	-	-	-	-	-	-	0	-	-	-	-	-	-	-	-	-	-	-	-	-	-	-	-
kp220427_barcode52	v3.2.4	6	Klebsiella pneumoniae	strong	1	5301971	5301971	5301971	no	-	ST5583	2	1	2	1	13	1	62	0	-	-	-	-	-	-	-	-	-	-	-	-	-	0	-	-	-	-	-	-	-	-	-	-	-	-	-	-	-	-
kp220427_barcode62	v3.2.4	6	Klebsiella pneumoniae	strong	5	5193411	5193411	5576775	no	-	ST643	2	3	6	75	9	7	137	0	-	-	-	-	-	-	-	-	-	-	-	-	-	0	-	-	-	-	-	-	-	-	-	-	-	-	-	-	-	-
kp220503_barcode66	v3.2.4	6	Klebsiella pneumoniae	strong	5	5184889	5184889	5593446	no	-	ST90	10	6	1	9	12	4	29	0	-	-	-	-	-	-	-	-	-	-	-	-	-	0	-	-	-	-	1*-0%	-	-	-	-	-	-	-	-	-	-	-
kp220503_barcode68	v3.2.4	6	Klebsiella pneumoniae	strong	2	5290288	5290288	5536976	no	-	ST307	4	1	2	52	1	1	7	0	-	-	-	-	-	-	-	-	-	-	-	-	-	0	-	-	-	-	-	-	-	-	-	-	-	-	-	-	-	-
kp220503_barcode77	v3.2.4	6	Klebsiella pneumoniae	strong	2	5155592	5155592	5341141	no	-	ST37	2	9	2	1	13	1	16	0	-	-	-	-	-	-	-	-	-	-	-	-	-	0	-	-	-	-	-	-	-	-	-	-	-	-	-	-	-	-
kp220503_barcode79	v3.2.4	6	Klebsiella pneumoniae	strong	1	5233214	5233214	5233214	no	-	ST37-1LV	2	9	2*	1	13	1	16	0	-	-	-	-	-	-	-	-	-	-	-	-	-	0	-	-	-	-	-	-	-	-	-	-	-	-	-	-	-	-
kp220510_barcode01	v3.2.4	6	Klebsiella pneumoniae	strong	2	5282479	5282479	5416256	no	-	ST14-1LV	1	6	1*	1	1	1	1	0	-	-	-	-	-	-	-	-	-	-	-	-	-	0	-	-	-	-	-	-	-	-	-	-	-	-	-	-	-	-
kp220510_barcode02	v3.2.4	6	Klebsiella pneumoniae	strong	9	5332391	5332391	5545959	no	-	ST27-1LV	204	1	11	1	9	10	23	0	-	-	-	-	-	-	-	-	-	-	-	-	-	0	-	-	-	-	-	-	-	-	-	-	-	-	-	-	-	-
kp220517_barcode17_draft	v3.2.4	6	Klebsiella pneumoniae	strong	27	1537492	1787973	5790973	no	-	ST13	2	3	1	1	10	1	19	0	-	-	-	-	-	-	-	-	-	-	-	-	-	0	-	-	-	-	-	-	-	-	-	-	-	-	-	-	-	-
kp220517_barcode18	v3.2.4	6	Klebsiella pneumoniae	strong	3	5226735	5226735	5451957	no	-	ST661	4	3	1	36	9	10	14	0	-	-	-	-	-	-	-	-	-	-	-	-	-	0	-	-	-	-	-	-	-	-	-	-	-	-	-	-	-	-
kp220517_barcode26	v3.2.4	6	Klebsiella pneumoniae	strong	1	5400808	5400808	5400808	no	-	ST557	4	5	1	1	9	1	25	0	-	-	-	-	-	-	-	-	-	-	-	-	-	0	-	-	-	-	-	-	-	-	-	-	-	-	-	-	-	-
kp220517_barcode27	v3.2.4	6	Klebsiella pneumoniae	strong	3	5264845	5264845	5487345	no	-	ST86	9	4	2	1	1	1	27	0	-	-	-	-	-	-	-	-	-	-	-	-	-	0	-	-	-	-	-	-	-	-	-	-	-	-	-	-	-	-
kp220531_barcode65	v3.2.4	6	Klebsiella pneumoniae	strong	5	5114131	5114131	5321676	no	-	ST253	2	1	1	1	9	1	13	0	-	-	-	-	-	-	-	-	-	-	-	-	-	0	-	-	-	-	-	-	-	-	-	-	-	-	-	-	-	-
kp220531_barcode70	v3.2.4	6	Klebsiella pneumoniae	strong	2	5233323	5233323	5430768	no	-	ST219	2	1	2	3	27	1	39	0	-	-	-	-	-	-	-	-	-	-	-	-	-	0	-	-	-	-	-	-	-	-	-	-	-	-	-	-	-	-
kp220531_barcode74	v3.2.4	6	Klebsiella pneumoniae	strong	3	5153751	5153751	5160743	no	-	ST950	2	1	1	20	56	4	31	0	-	-	-	-	-	-	-	-	-	-	-	-	-	0	-	-	-	-	-	-	-	-	-	-	-	-	-	-	-	-
kp220531_barcode80	v3.2.4	6	Klebsiella pneumoniae	strong	2	5290295	5290295	5533562	no	-	ST307	4	1	2	52	1	1	7	0	-	-	-	-	-	-	-	-	-	-	-	-	-	0	-	-	-	-	-	-	-	-	-	-	-	-	-	-	-	-
kp220531_barcode81	v3.2.4	6	Klebsiella pneumoniae	strong	3	5264767	5264767	5487260	no	-	ST86	9	4	2	1	1	1	27	0	-	-	-	-	-	-	-	-	-	-	-	-	-	0	-	-	-	-	-	-	-	-	-	-	-	-	-	-	-	-
kp220531_barcode84	v3.2.4	6	Klebsiella pneumoniae	strong	1	5217561	5217561	5217561	no	-	ST1440	2	3	1	1	4	1	4	172-2LV	ybt 9; ICEKp3	5	11	6	5	1	25	78*	9	5	5	11	-	0	-	-	-	-	-	-	-	-	-	-	-	-	-	-	-	-
kp220615_barcode01	v3.2.4	6	Klebsiella pneumoniae	strong	2	5324855	5324855	5548956	no	-	ST23	2	1	1	1	9	4	12	170-3LV	ybt 8; ICEKp3 (truncated)	5	11	54	5*-71%	35	122*-16%	98*	9	29	5	11	-	0	-	-	-	-	-	-	-	-	-	-	-	-	-	-	-	-
kp220615_barcode03	v3.2.4	6	Klebsiella pneumoniae	strong	4	5312214	5312214	5513415	no	-	ST1426	3	5	1	1	12	4	46	0	-	-	-	-	-	-	-	-	-	-	-	-	-	0	-	-	-	-	-	-	-	-	-	-	-	-	-	-	-	-
kp220615_barcode04	v3.2.4	6	Klebsiella pneumoniae	strong	4	5361638	5361638	5630859	no	-	ST45	2	1	1	6	7	1	12	78-6LV	ybt 10; ICEKp4 (truncated)	3	12	4*-60%	11*	3*-77%	21*-16%	18*	3	10	16*-32%	2	-	0	-	-	-	-	-	-	-	-	-	-	-	-	-	-	-	-
kp220615_barcode05	v3.2.4	6	Klebsiella pneumoniae	strong	6	5354641	5354641	5658743	no	-	ST461	3	1	13	34	63	1	64	0	-	-	-	-	-	-	-	-	-	-	-	-	-	0	-	-	-	-	-	-	-	-	-	-	-	-	-	-	-	-
kp220615_barcode06	v3.2.4	6	Klebsiella pneumoniae	strong	1	5233937	5233937	5233937	no	-	ST36	2	1	2	1	7	1	7	0	-	-	-	-	-	-	-	-	-	-	-	-	-	0	-	-	-	-	-	-	-	-	-	-	-	-	-	-	-	-
kp220615_barcode07	v3.2.4	6	Klebsiella pneumoniae	strong	2	5084155	5084155	5204449	no	-	ST337	2	1	11	1	1	1	13	0	-	-	-	-	-	-	-	-	-	-	-	-	-	0	-	-	-	-	-	-	-	-	-	-	-	-	-	-	-	-
kp220628_barcode03	v3.2.4	6	Klebsiella pneumoniae	strong	4	5289620	5289620	5599233	no	-	ST20	2	3	1	1	4	4	4	135-3LV	ybt 14; ICEKp5 (truncated)	4	4	18	4	1	27*-53%	25*-48%	2	4	4	2*	-	0	-	-	-	-	-	-	-	-	-	-	-	-	-	-	-	-
kp220628_barcode04	v3.2.4	6	Klebsiella pneumoniae	strong	6	5088793	5088793	5431123	no	-	ST502	2	53	3	1	10	4	18	0	-	-	-	-	-	-	-	-	-	-	-	-	-	0	-	-	-	-	-	-	-	-	-	-	-	-	-	-	-	-
kp220628_barcode05	v3.2.4	6	Klebsiella pneumoniae	strong	3	5456137	5456137	5649252	no	-	ST133	12	1	1	2	5	1	36	254-2LV	ybt 17; ICEKp10 (truncated)	6	15	5	13	11	28	207*-48%	2	11	4	2	-	19-4LV	clb 3 (truncated)	2	10*-62%	2	2*-23%	2	4	2	8	2	2*-40%	2	2*-27%	2	2	2
kp220713_barcode44	v3.2.4	6	Klebsiella pneumoniae	strong	3	5191371	5191371	5519636	no	-	ST17	2	1	1	1	4	4	4	0	-	-	-	-	-	-	-	-	-	-	-	-	-	0	-	-	-	-	-	-	-	-	-	-	-	-	-	-	-	-
kp220713_barcode45	v3.2.4	6	Klebsiella pneumoniae	strong	3	5330947	5330947	5663962	no	-	ST15	1	1	1	1	1	1	1	0	-	-	-	-	-	-	-	-	-	-	-	-	-	0	-	-	-	-	-	-	-	-	-	-	-	-	-	-	-	-
kp220713_barcode46	v3.2.4	6	Klebsiella pneumoniae	strong	4	5293784	5293784	5626810	no	-	ST15	1	1	1	1	1	1	1	0	-	-	-	-	-	-	-	-	-	-	-	-	-	0	-	-	-	-	-	-	-	-	-	-	-	-	-	-	-	-
kp220713_barcode47	v3.2.4	6	Klebsiella pneumoniae	strong	2	5394912	5394912	5540793	no	-	ST336	2	1	1	1	72	4	4	230-1LV	ybt 15; ICEKp11 (truncated)	6	15	22	4	1	37*-16%	34	14	1	4	17	-	0	-	-	-	-	-	-	-	-	-	-	-	-	-	-	-	-
kp220713_barcode53	v3.2.4	6	Klebsiella pneumoniae	strong	5	5358554	5358554	5596644	no	-	ST253	2	1	1	1	9	1	13	0	-	-	-	-	-	-	-	-	-	-	-	-	-	0	-	-	-	-	-	-	-	-	-	-	-	-	-	-	-	-
kp220726_barcode01	v3.2.4	6	Klebsiella pneumoniae	strong	2	5327139	5327139	5450819	no	-	ST3041	2	1	1	1	9	1	89	0	-	-	-	-	-	-	-	-	-	-	-	-	-	0	-	-	-	-	-	-	-	-	-	-	-	-	-	-	-	-
kp220726_barcode04	v3.2.4	6	Klebsiella pneumoniae	strong	2	5449051	5449051	5532095	no	-	ST1999	2	5	1	1	9	1	318	0	ybt unknown	5*-27%	19*-35%	6	5*	1	51*-6%	242*-43%	9*-17%	5	5*	21	-	0	-	-	-	-	-	-	-	-	-	-	-	-	-	-	-	-
kp220726_barcode05	v3.2.4	6	Klebsiella pneumoniae	strong	4	5465747	5465747	5637232	no	-	ST252	2	5	1	1	9	1	6	0	-	-	-	-	-	-	-	-	-	-	-	-	-	0	-	-	-	-	-	-	-	-	-	-	-	-	-	-	-	-
kp220726_barcode11	v3.2.4	6	Klebsiella pneumoniae	strong	3	5231296	5231296	5464509	no	-	ST15	1	1	1	1	1	1	1	524-4LV	ybt 10; ICEKp4 (truncated)	3	3	4	3	3	341*-16%	7*-43%	3	3	70	32*	-	0	-	-	-	-	-	-	-	-	-	-	-	-	-	-	-	-
kp220726_barcode12	v3.2.4	6	Klebsiella pneumoniae	strong	4	5416493	5416493	5724941	no	-	ST1692	2	68	1	1	1	1	100	522-6LV	ybt 0; ICEKp5 (truncated)	86*	12	117	3	1*	220*	552*	70*	1	4	153*-51%	-	0	-	-	-	-	-	-	-	-	-	-	-	-	-	-	-	-
kp220726_barcode14	v3.2.4	6	Klebsiella pneumoniae	strong	8	5351576	5351576	5509828	no	-	ST3042	2	1	1	1	9	1	139	135-2LV	ybt 14; ICEKp5 (truncated)	4	4	18	4	1	27*-77%	25*-48%	2	4	4	2	-	0	-	-	-	-	-	-	-	-	-	-	-	-	-	-	-	-
kp220726_barcode17	v3.2.4	6	Klebsiella pneumoniae	strong	4	5418599	5418599	5674884	no	-	ST168-1LV	2	5	1	1	9	1	4	0	-	-	-	-	-	-	-	-	-	-	-	-	-	0	-	-	-	-	-	-	-	-	-	-	-	-	-	-	-	-
kp220809_barcode36	v3.2.4	6	Klebsiella pneumoniae	strong	2	5397529	5397529	5572883	no	-	ST557-1LV	4	5*	1	1	9	1	25	0	-	-	-	-	-	-	-	-	-	-	-	-	-	0	-	-	-	-	-	-	-	-	-	-	-	-	-	-	-	-
kp220809_barcode37	v3.2.4	6	Klebsiella pneumoniae	strong	4	5182891	5182891	5387715	no	-	ST530	2	39	2	1	1	4	24	302-4LV	ybt 13; ICEKp2 (truncated)	6*-27%	4	20	61	1	126*-16%	130*-48%	2*-17%	4	4	2	-	0	-	-	-	-	-	-	-	-	-	-	-	-	-	-	-	-
kp220809_barcode45	v3.2.4	6	Klebsiella pneumoniae	strong	4	5124522	5124522	5340233	no	-	ST308	10	1	2	20	9	4	23	0	-	-	-	-	-	-	-	-	-	-	-	-	-	0	-	-	-	-	-	-	-	-	-	-	-	-	-	-	-	-
kp220823_barcode67	v3.2.4	6	Klebsiella pneumoniae	strong	1	5242753	5242753	5242753	no	-	ST2349-3LV	2*	10	13	1	4*	1	25*	0	-	-	-	-	-	-	-	-	-	-	-	-	-	0	-	-	-	-	-	-	-	-	-	-	-	-	-	-	-	-
kp220823_barcode69_draft	v3.2.4	6	Klebsiella pneumoniae	strong	7	3918844	3918844	5623434	no	-	ST90	10	6	1	9	12	4	29	0	-	-	-	-	-	-	-	-	-	-	-	-	-	0	-	-	-	-	1*-0%	-	-	-	-	-	-	-	-	-	-	-
kp220823_barcode74	v3.2.4	6	Klebsiella pneumoniae	strong	2	5146365	5146365	5258050	no	-	ST170-3LV	2	5	2*	2	1	4	753	0	-	-	-	-	-	-	-	-	-	-	-	-	-	0	-	-	-	-	-	-	-	-	-	-	-	-	-	-	-	-
kp220823_barcode75	v3.2.4	6	Klebsiella pneumoniae	strong	2	5293886	5293886	5516008	no	-	ST23-1LV	2	1	1	1	9	4	12*	202-3LV	ybt 9; ICEKp3 (truncated)	5*-47%	19	26	5	1	79*	53*-8%	9	5	5	21	-	0	-	-	-	-	-	-	-	-	-	-	-	-	-	-	-	-
kp220906_barcode84	v3.2.4	6	Klebsiella pneumoniae	strong	2	5300352	5300352	5418586	no	-	ST2982	2	1	2	1	74	1	12	0	-	-	-	-	-	-	-	-	-	-	-	-	-	0	-	-	-	-	-	-	-	-	-	-	-	-	-	-	-	-
kp220906_barcode90	v3.2.4	6	Klebsiella pneumoniae	strong	5	5471276	5471276	5719343	no	-	ST147	3	4	6	1	7	4	38	387-3LV	ybt 10; ICEKp4 (truncated)	3*-27%	10	4	3	29	5*-16%	122*-43%	3	10	9	10	-	0	-	-	-	-	-	-	-	-	-	-	-	-	-	-	-	-
kp220920_barcode04	v3.2.4	6	Klebsiella pneumoniae	strong	3	5267928	5267928	5461041	no	-	ST133	12	1	1	2	5	1	36	0	-	-	-	-	-	-	-	-	-	-	-	-	-	0	-	-	-	-	-	-	-	-	-	-	-	-	-	-	-	-
kp220920_barcode07	v3.2.4	6	Klebsiella pneumoniae	strong	1	5208776	5208776	5208776	no	-	ST39-2LV	2	1	2	4	9*	1	91	0	-	-	-	-	-	-	-	-	-	-	-	-	-	0	-	-	-	-	-	-	-	-	-	-	-	-	-	-	-	-
kp220920_barcode08	v3.2.4	6	Klebsiella pneumoniae	strong	2	5304000	5304000	5309813	no	-	ST1906	2	9	2	1	13	1	309	0	-	-	-	-	-	-	-	-	-	-	-	-	-	0	-	-	-	-	-	-	-	-	-	-	-	-	-	-	-	-
kp220920_barcode09	v3.2.4	6	Klebsiella pneumoniae	strong	6	5179133	5179133	5784716	no	-	ST253	2	1	1	1	9	1	13	0	-	-	-	-	-	-	-	-	-	-	-	-	-	0	-	-	-	-	-	-	-	-	-	-	-	-	-	-	-	-
kp220920_barcode10	v3.2.4	6	Klebsiella pneumoniae	strong	2	5300995	5300995	5520306	no	-	ST420	2	1	65	2	5	1	36	69-2LV	ybt 9; ICEKp3 (truncated)	28	11	6	5	1	25*-53%	175	9	5	5	11	-	0	-	-	-	-	-	-	-	-	-	-	-	-	-	-	-	-
kp221004_barcode19	v3.2.4	6	Klebsiella pneumoniae	strong	2	5352202	5352202	5480779	no	-	ST2113	2	1	2	2	1	10	43	0	-	-	-	-	-	-	-	-	-	-	-	-	-	0	-	-	-	-	-	-	-	-	-	-	-	-	-	-	-	-
kp221004_barcode21	v3.2.4	6	Klebsiella pneumoniae	strong	3	5297597	5297597	5430464	no	-	ST280-2LV	2*	1	2*	1	10	4	46	20-6LV	ybt 10; ICEKp4 (truncated)	16*	12	4	3	3	238*-16%	54*-8%	3*-17%	10	9*-16%	2*-53%	-	0	-	-	-	-	-	-	-	-	-	-	-	-	-	-	-	-
kp221004_barcode27	v3.2.4	6	Klebsiella pneumoniae	strong	4	5450053	5450053	5709618	no	-	ST66	2	3	2	1	10	1	13	316-2LV	ybt 12; ICEKp10 (truncated)	7	1	1	1	1	3*-16%	16*	1	1	1	1	-	9-7LV	clb 1 (truncated)	1	4*-62%	1*-67%	1*-21%	1	1	1	5	1*	1*-40%	1	1*-27%	1	1	1*-48%
kp221011_barcode38	v3.2.4	6	Klebsiella pneumoniae	strong	2	5297514	5297514	5521206	no	-	ST23	2	1	1	1	9	4	12	336-3LV	ybt 1; ICEKp10 (truncated)	2	2	2	2*-71%	2	179*-16%	6*-8%	2	2	2	2	-	29-4LV	clb 2 (truncated)	2	2*-62%	2	2*-21%	2	2	2	3	2	2*	2	2*-27%	2	2	2
kp221011_barcode39	v3.2.4	6	Klebsiella pneumoniae	strong	1	5327385	5327385	5327385	no	-	ST323	2	1	1	1	9	1	93	107-4LV	ybt 10; ICEKp4 (truncated)	3	3	4	3	3	7*-16%	7*-2%	3	3*-43%	3*-20%	32	-	0	-	-	-	-	-	-	-	-	-	-	-	-	-	-	-	-
kp221011_barcode43	v3.2.4	6	Klebsiella pneumoniae	strong	4	5332669	5332669	5508288	no	-	ST3041-1LV	2	1*	1	1	9	1	89	0	-	-	-	-	-	-	-	-	-	-	-	-	-	0	-	-	-	-	-	-	-	-	-	-	-	-	-	-	-	-
kp221011_barcode46	v3.2.4	6	Klebsiella pneumoniae	strong	4	5241260	5241260	5400750	no	-	ST2800-1LV	2	1	2	1	9	1	18*	0	-	-	-	-	-	-	-	-	-	-	-	-	-	0	-	-	-	-	-	-	-	-	-	-	-	-	-	-	-	-
kp221011_barcode47	v3.2.4	6	Klebsiella pneumoniae	strong	1	5319653	5319653	5319653	no	-	ST2441	2	1	2	1	12	4	9	0	-	-	-	-	-	-	-	-	-	-	-	-	-	0	-	-	-	-	-	-	-	-	-	-	-	-	-	-	-	-
kp221011_barcode48	v3.2.4	6	Klebsiella pneumoniae	strong	4	5273939	5273939	5651206	no	-	ST240	2	1	1	1	17	1	18	0	-	-	-	-	-	-	-	-	-	-	-	-	-	0	-	-	-	-	-	-	-	-	-	-	-	-	-	-	-	-
kp221025_barcode74	v3.2.4	6	Klebsiella pneumoniae	strong	1	5134189	5134189	5134189	no	-	ST111	2	1	5	1	17	4	42	0	-	-	-	-	-	-	-	-	-	-	-	-	-	0	-	-	-	-	-	-	-	-	-	-	-	-	-	-	-	-
kp221025_barcode75	v3.2.4	6	Klebsiella pneumoniae	strong	5	5191344	5191344	5494408	no	-	ST29	2	3	2	2	6	4	4	0	-	-	-	-	-	-	-	-	-	-	-	-	-	0	-	-	-	-	-	-	-	-	-	-	-	-	-	-	-	-
kp221025_barcode82	v3.2.4	6	Klebsiella pneumoniae	strong	1	5315612	5315612	5315612	no	-	ST3230-1LV	4	5	1	1	1	94	13	0	-	-	-	-	-	-	-	-	-	-	-	-	-	0	-	-	-	-	-	-	-	-	-	-	-	-	-	-	-	-
kp221025_barcode88	v3.2.4	6	Klebsiella pneumoniae	strong	2	5188830	5188830	5259726	no	-	ST1731	4	1	20	1	7	4	91	0	-	-	-	-	-	-	-	-	-	-	-	-	-	0	-	-	-	-	-	-	-	-	-	-	-	-	-	-	-	-
kp221115_barcode25	v3.2.4	6	Klebsiella pneumoniae	strong	2	5112913	5112913	5228687	no	-	ST443	2	1	1	4	89	4	4	0	-	-	-	-	-	-	-	-	-	-	-	-	-	0	-	-	-	-	-	-	-	-	-	-	-	-	-	-	-	-
kp221115_barcode31	v3.2.4	6	Klebsiella pneumoniae	strong	3	5243917	5243917	5525842	no	-	ST2202	2	3	65	6	3	15	4	0	-	-	-	-	-	-	-	-	-	-	-	-	-	0	-	-	-	-	-	-	-	-	-	-	-	-	-	-	-	-
kp221129_barcode50	v3.2.4	6	Klebsiella pneumoniae	strong	3	5373321	5373321	5382228	no	-	ST14	1	6	1	1	1	1	1	452-3LV	ybt 0; ICEKp? (truncated)	138	63	123	68	72	299*-77%	333*	9*	8	104	14	-	0	-	-	-	-	-	-	-	-	-	-	-	-	-	-	-	-
kp221129_barcode57_draft	v3.2.4	6	Klebsiella pneumoniae	strong	3	5254949	5254949	5266382	no	-	ST161	2	1	2	1	1	4	12	0	-	-	-	-	-	-	-	-	-	-	-	-	-	0	-	-	-	-	-	-	-	-	-	-	-	-	-	-	-	-
kp221129_barcode58	v3.2.4	6	Klebsiella pneumoniae	strong	2	5218377	5218377	5430526	no	-	ST2050	2	3	2	37	10	1	15	202-3LV	ybt 9; ICEKp3 (truncated)	5	19*-35%	26	5	1	79*-16%	53*	9	5	5	21	-	0	-	-	-	-	-	-	-	-	-	-	-	-	-	-	-	-
kp221129_barcode59	v3.2.4	6	Klebsiella pneumoniae	strong	3	5233843	5233843	5441611	no	-	ST17	2	1	1	1	4	4	4	231-3LV	ybt 15; ICEKp11 (truncated)	6	15*	22	4	1	37*-16%	34*-48%	14	1	33	17	-	0	-	-	-	-	-	-	-	-	-	-	-	-	-	-	-	-
kp221129_barcode65	v3.2.4	6	Klebsiella pneumoniae	strong	1	5189899	5189899	5189899	no	-	ST6594	2	1	2	1	1	1	495	0	-	-	-	-	-	-	-	-	-	-	-	-	-	0	-	-	-	-	-	-	-	-	-	-	-	-	-	-	-	-
kp221129_barcode66	v3.2.4	6	Klebsiella pneumoniae	strong	3	5163218	5163218	5543609	no	-	ST17	2	1	1	1	4	4	4	0	-	-	-	-	-	-	-	-	-	-	-	-	-	0	-	-	-	-	-	-	-	-	-	-	-	-	-	-	-	-
kp221129_barcode68	v3.2.4	6	Klebsiella pneumoniae	strong	2	5258309	5258309	5263631	no	-	ST13	2	3	1	1	10	1	19	21-2LV	ybt 10; ICEKp4 (truncated)	16	12	4	3	3	238*-77%	54*	3	10	9	129	-	0	-	-	-	-	-	-	-	-	-	-	-	-	-	-	-	-
kp221129_barcode71	v3.2.4	6	Klebsiella pneumoniae	strong	2	5246179	5246179	5437607	no	-	ST556	2	1	1	26	12	15	138	0	-	-	-	-	-	-	-	-	-	-	-	-	-	0	-	-	-	-	-	-	-	-	-	-	-	-	-	-	-	-
kp221213_barcode85	v3.2.4	6	Klebsiella pneumoniae	strong	2	5261283	5261283	5454258	no	-	ST20	2	3	1	1	4	4	4	417-3LV	ybt 14; ICEKp5 (truncated)	4	4	5	120	1	263*	273*-48%	2	4	4	2	-	0	-	-	-	-	-	-	-	-	-	-	-	-	-	-	-	-
kp221213_barcode87	v3.2.4	6	Klebsiella pneumoniae	strong	2	5334839	5334839	5532942	no	-	ST45	2	1	1	6	7	1	12	78-2LV	ybt 10; ICEKp4 (truncated)	3	12	4	11	3	21*-16%	18*	3	10	16	2	-	0	-	-	-	-	-	-	-	-	-	-	-	-	-	-	-	-
kp221229_barcode02	v3.2.4	6	Klebsiella pneumoniae	strong	1	5533741	5533741	5533741	no	-	ST375	43	1	2	1	10	4	13	0	-	-	-	-	-	-	-	-	-	-	-	-	-	0	-	-	-	-	-	-	-	-	-	-	-	-	-	-	-	-
kp221229_barcode05	v3.2.4	6	Klebsiella pneumoniae	strong	4	5363250	5363250	5683667	no	-	ST54	2	1	1	13	16	15	4	0	-	-	-	-	-	-	-	-	-	-	-	-	-	0	-	-	-	-	-	-	-	-	-	-	-	-	-	-	-	-
kp221229_barcode07	v3.2.4	6	Klebsiella pneumoniae	strong	2	5361214	5361214	5552079	no	-	ST39	2	1	2	4	9	1	14	287-1LV	ybt 16; ICEKp12 (truncated)	6	15	5	4	11	239	23*-48%	2	11	4	2	-	0	-	-	-	-	-	-	-	-	-	-	-	-	-	-	-	-
kp221229_barcode16	v3.2.4	6	Klebsiella pneumoniae	strong	2	5327009	5327009	5562583	no	-	ST24	2	1	1	1	3	4	2	65-3LV	ybt 4; plasmid (truncated)	23	27	30	18	13	65*-16%	61*-20%	9*	18	26	35	-	0	-	-	-	-	-	-	-	-	-	-	-	-	-	-	-	-
kp221229_barcode17	v3.2.4	6	Klebsiella pneumoniae	strong	4	5359293	5359293	5482428	no	-	ST253	2	1	1	1	9	1	13	0	-	-	-	-	-	-	-	-	-	-	-	-	-	0	-	-	-	-	-	-	-	-	-	-	-	-	-	-	-	-
kp221229_barcode18	v3.2.4	6	Klebsiella pneumoniae	strong	6	5223887	5223887	5456753	no	-	ST491	51	1	5	1	9	4	13	0	-	-	-	-	-	-	-	-	-	-	-	-	-	0	-	-	-	-	-	-	-	-	-	-	-	-	-	-	-	-
kp230124_barcode83	v3.2.4	6	Klebsiella pneumoniae	strong	2	5290251	5290251	5441071	no	-	ST846	2	1	97	1	9	4	13	0	-	-	-	-	-	-	-	-	-	-	-	-	-	0	-	-	-	-	-	-	-	-	-	-	-	-	-	-	-	-
kp230124_barcode90	v3.2.4	6	Klebsiella pneumoniae	strong	3	5397726	5397726	5618750	no	-	ST45	2	1	1	6	7	1	12	571-1LV	ybt 10; ICEKp4	3	12	4	11	3	21	18*	3	10	16	150	-	0	-	-	-	-	-	-	-	-	-	-	-	-	-	-	-	-
kp230208_barcode18	v3.2.4	6	Klebsiella pneumoniae	strong	2	5089184	5089184	5315256	no	-	ST17	2	1	1	1	4	4	4	0	-	-	-	-	-	-	-	-	-	-	-	-	-	0	-	-	-	-	-	-	-	-	-	-	-	-	-	-	-	-
kp230208_barcode29	v3.2.4	6	Klebsiella pneumoniae	strong	4	5271831	5271831	5579100	no	-	ST23	2	1	1	1	9	4	12	47-1LV	ybt 1; ICEKp10	2	2	2	2	2	6	6*	2	2	2	2	-	29-5LV	clb 2 (truncated)	2*-70%	2	2	2*-21%	2	2	2	3	2	2*-40%	2	2*-27%	2	2	2*-48%
kp230208_barcode33	v3.2.4	6	Klebsiella pneumoniae	strong	3	5255621	5255621	5785157	no	-	ST104	2	3	1	1	2	1	43	184-2LV	ybt 9; ICEKp3 (truncated)	5	11	6	5	1	25*-77%	175	9	5	5	156	-	0	-	-	-	-	-	-	-	-	-	-	-	-	-	-	-	-
kp230314_barcode42	v3.2.4	6	Klebsiella pneumoniae	strong	5	5322399	5322399	5630044	no	-	ST14	1	6	1	1	1	1	1	0	-	-	-	-	-	-	-	-	-	-	-	-	-	0	-	-	-	-	-	-	-	-	-	-	-	-	-	-	-	-
kp230314_barcode44	v3.2.4	6	Klebsiella pneumoniae	strong	3	5467895	5467895	5729228	no	-	ST252	2	5	1	1	9	1	6	0	-	-	-	-	-	-	-	-	-	-	-	-	-	0	-	-	-	-	-	-	-	-	-	-	-	-	-	-	-	-
kp230314_barcode48	v3.2.4	6	Klebsiella pneumoniae	strong	2	5361320	5361320	5588229	no	-	ST86	9	4	2	1	1	1	27	13-4LV	ybt 22; ICEKp12 (truncated)	11*-34%	9	11	8	1	2*-16%	2*	8*-17%	9	8	8	-	0	-	-	-	-	-	-	-	-	-	-	-	-	-	-	-	-
kp230314_barcode50	v3.2.4	6	Klebsiella pneumoniae	strong	3	5161313	5161313	5352484	no	-	ST17	2	1	1	1	4	4	4	0	-	-	-	-	-	-	-	-	-	-	-	-	-	0	-	-	-	-	-	-	-	-	-	-	-	-	-	-	-	-
kp230314_barcode51	v3.2.4	6	Klebsiella pneumoniae	strong	3	5282091	5282091	5466076	no	-	ST29	2	3	2	2	6	4	4	0	-	-	-	-	-	-	-	-	-	-	-	-	-	0	-	-	-	-	-	-	-	-	-	-	-	-	-	-	-	-
kp230314_barcode52	v3.2.4	6	Klebsiella pneumoniae	strong	18	5395886	5395886	6432983	no	-	ST461	3	1	13	34	63	1	64	0	-	-	-	-	-	-	-	-	-	-	-	-	-	0	-	-	-	-	-	-	-	-	-	-	-	-	-	-	-	-
kp230328_barcode04	v3.2.4	6	Klebsiella pneumoniae	strong	3	5224877	5224877	5551093	no	-	ST86	9	4	2	1	1	1	27	202	ybt 9; ICEKp3	5	19	26	5	1	79	53	9	5	5	21	-	0	-	-	-	-	-	-	-	-	-	-	-	-	-	-	-	-
kp230328_barcode14	v3.2.4	6	Klebsiella pneumoniae	strong	6	5259144	5259144	5645292	no	-	ST253	2	1	1	1	9	1	13	428-5LV	ybt 25; ICEKp2	127	61	73	65*	40	320	542*	45	38	63	2	-	0	-	-	-	-	-	-	-	-	-	-	-	-	-	-	-	-
[truncated: 69 more columns]

## Sheet: Table S6
Supplementary Table S6. Chromosome-encoded AMR genes detected across the 118 complete Klebsiella pneumoniae genomes
Genome	Start	Stop	Strand	Element symbol	Element name	Class	Subclass	Method	Target length	Reference sequence length	% Coverage of reference	% Identity to reference	Alignment length	Closest reference accession	Closest reference name
kp220111_barcode15	1171132	1174281	-	oqxB	multidrug efflux RND transporter permease subunit OqxB	PHENICOL/QUINOLONE	PHENICOL/QUINOLONE	BLASTX	1050	1050	100	99.9	1050	WP_004149399.1	multidrug efflux RND transporter permease subunit OqxB19
kp220111_barcode15	1174308	1175222	-	oqxA	multidrug efflux RND transporter periplasmic adaptor subunit OqxA	PHENICOL/QUINOLONE	PHENICOL/QUINOLONE	PARTIALX	305	391	78.01	99.67	305	WP_004149398.1	multidrug efflux RND transporter periplasmic adaptor subunit OqxA10
kp220111_barcode15	2583408	2584265	+	blaSHV-196	class A beta-lactamase SHV-196	BETA-LACTAM	BETA-LACTAM	ALLELEX	286	286	100	100	286	WP_069280714.1	class A beta-lactamase SHV-196
kp220111_barcode15	4523070	4523486	-	fosA	FosA5 family fosfomycin resistance glutathione transferase	FOSFOMYCIN	FOSFOMYCIN	BLASTX	139	139	100	97.84	139	WP_004146118.1	FosA5 family fosfomycin resistance glutathione transferase
kp220118_barcode34	29455	30636	-	emrD	multidrug efflux MFS transporter EmrD	EFFLUX	EFFLUX	BLASTX	394	394	100	99.24	394	ACN65732.1	multidrug efflux MFS transporter EmrD
kp220118_barcode34	1178889	1182038	-	oqxB25	multidrug efflux RND transporter permease subunit OqxB25	PHENICOL/QUINOLONE	PHENICOL/QUINOLONE	ALLELEX	1050	1050	100	100	1050	WP_016947602.1	multidrug efflux RND transporter permease subunit OqxB25
kp220118_barcode34	1182065	1183237	-	oqxA	multidrug efflux RND transporter periplasmic adaptor subunit OqxA	PHENICOL/QUINOLONE	PHENICOL/QUINOLONE	EXACTX	391	391	100	100	391	WP_002914189.1	multidrug efflux RND transporter periplasmic adaptor subunit OqxA
kp220118_barcode42	29521	30702	-	emrD	multidrug efflux MFS transporter EmrD	EFFLUX	EFFLUX	BLASTX	394	394	100	99.49	394	ACN65732.1	multidrug efflux MFS transporter EmrD
kp220118_barcode42	1194633	1197131	-	oqxB	multidrug efflux RND transporter permease subunit OqxB	PHENICOL/QUINOLONE	PHENICOL/QUINOLONE	PARTIALX	833	1050	79.33	100	833	WP_004149399.1	multidrug efflux RND transporter permease subunit OqxB19
kp220118_barcode42	1197514	1198686	-	oqxA	multidrug efflux RND transporter periplasmic adaptor subunit OqxA	PHENICOL/QUINOLONE	PHENICOL/QUINOLONE	EXACTX	391	391	100	100	391	WP_002914189.1	multidrug efflux RND transporter periplasmic adaptor subunit OqxA
kp220118_barcode42	2724553	2725410	+	blaSHV-11	broad-spectrum class A beta-lactamase SHV-11	BETA-LACTAM	BETA-LACTAM	ALLELEX	286	286	100	100	286	WP_004176269.1	broad-spectrum class A beta-lactamase SHV-11
kp220118_barcode42	4590506	4590919	-	fosA	FosA5 family fosfomycin resistance glutathione transferase	FOSFOMYCIN	FOSFOMYCIN	BLASTX	138	139	99.28	100	138	WP_004146118.1	FosA5 family fosfomycin resistance glutathione transferase
kp220125_barcode47	29458	30639	-	emrD	multidrug efflux MFS transporter EmrD	EFFLUX	EFFLUX	BLASTX	394	394	100	99.24	394	ACN65732.1	multidrug efflux MFS transporter EmrD
kp220125_barcode47	1229616	1232765	-	oqxB	multidrug efflux RND transporter permease subunit OqxB	PHENICOL/QUINOLONE	PHENICOL/QUINOLONE	BLASTX	1050	1050	100	99.9	1050	WP_004149399.1	multidrug efflux RND transporter permease subunit OqxB19
kp220125_barcode47	1232792	1233964	-	oqxA11	multidrug efflux RND transporter periplasmic adaptor subunit OqxA11	PHENICOL/QUINOLONE	PHENICOL/QUINOLONE	ALLELEX	391	391	100	100	391	WP_004212918.1	multidrug efflux RND transporter periplasmic adaptor subunit OqxA11
kp220125_barcode47	2742240	2743097	+	blaSHV-1	broad-spectrum class A beta-lactamase SHV-1	BETA-LACTAM	BETA-LACTAM	ALLELEX	286	286	100	100	286	WP_001620095.1	broad-spectrum class A beta-lactamase SHV-1
kp220125_barcode47	4635847	4636263	-	fosA	FosA5 family fosfomycin resistance glutathione transferase	FOSFOMYCIN	FOSFOMYCIN	EXACTX	139	139	100	100	139	WP_009486251.1	FosA5 family fosfomycin resistance glutathione transferase
kp220125_barcode48	29460	30641	-	emrD	multidrug efflux MFS transporter EmrD	EFFLUX	EFFLUX	BLASTX	394	394	100	99.49	394	ACN65732.1	multidrug efflux MFS transporter EmrD
kp220125_barcode48	1163006	1166155	-	oqxB	multidrug efflux RND transporter permease subunit OqxB	PHENICOL/QUINOLONE	PHENICOL/QUINOLONE	BLASTX	1050	1050	100	99.9	1050	WP_000347934.1	multidrug efflux RND transporter permease subunit OqxB
kp220125_barcode48	1166182	1167354	-	oqxA	multidrug efflux RND transporter periplasmic adaptor subunit OqxA	PHENICOL/QUINOLONE	PHENICOL/QUINOLONE	BLASTX	391	391	100	99.74	391	WP_002914189.1	multidrug efflux RND transporter periplasmic adaptor subunit OqxA
kp220125_barcode48	2818159	2819016	+	blaSHV-11	broad-spectrum class A beta-lactamase SHV-11	BETA-LACTAM	BETA-LACTAM	ALLELEX	286	286	100	100	286	WP_004176269.1	broad-spectrum class A beta-lactamase SHV-11
kp220125_barcode48	4695651	4696067	-	fosA	FosA5 family fosfomycin resistance glutathione transferase	FOSFOMYCIN	FOSFOMYCIN	BLASTX	139	139	100	99.28	139	WP_004146118.1	FosA5 family fosfomycin resistance glutathione transferase
kp220125_barcode48	4756854	4757129	-	fosA7	FosA7 family fosfomycin resistance glutathione transferase	FOSFOMYCIN	FOSFOMYCIN	INTERNAL_STOP	92	140	65.71	91.3	92	WP_023231494.1	fosfomycin resistance glutathione transferase FosA7.3
kp220201_barcode50	29458	30639	-	emrD	multidrug efflux MFS transporter EmrD	EFFLUX	EFFLUX	BLASTX	394	394	100	99.49	394	ACN65732.1	multidrug efflux MFS transporter EmrD
kp220201_barcode50	1201442	1203349	-	oqxB	multidrug efflux RND transporter permease subunit OqxB	PHENICOL/QUINOLONE	PHENICOL/QUINOLONE	PARTIALX	636	1050	60.57	100	636	WP_004149399.1	multidrug efflux RND transporter permease subunit OqxB19
kp220201_barcode50	1203376	1204548	-	oqxA10	multidrug efflux RND transporter periplasmic adaptor subunit OqxA10	PHENICOL/QUINOLONE	PHENICOL/QUINOLONE	ALLELEX	391	391	100	100	391	WP_004149398.1	multidrug efflux RND transporter periplasmic adaptor subunit OqxA10
kp220201_barcode50	2722354	2723211	+	blaSHV-26	broad-spectrum class A beta-lactamase SHV-26	BETA-LACTAM	BETA-LACTAM	ALLELEX	286	286	100	100	286	WP_023280043.1	broad-spectrum class A beta-lactamase SHV-26
kp220201_barcode50	4541998	4542414	-	fosA	FosA5 family fosfomycin resistance glutathione transferase	FOSFOMYCIN	FOSFOMYCIN	BLASTX	139	139	100	99.28	139	WP_012579083.1	fosfomycin resistance glutathione transferase FosA5
kp220209_barcode62	29371	30552	-	emrD	multidrug efflux MFS transporter EmrD	EFFLUX	EFFLUX	BLASTX	394	394	100	99.49	394	ACN65732.1	multidrug efflux MFS transporter EmrD
kp220209_barcode62	1202400	1205549	-	oqxB19	multidrug efflux RND transporter permease subunit OqxB19	PHENICOL/QUINOLONE	PHENICOL/QUINOLONE	ALLELEX	1050	1050	100	100	1050	WP_004149399.1	multidrug efflux RND transporter permease subunit OqxB19
kp220209_barcode62	1205576	1206748	-	oqxA	multidrug efflux RND transporter periplasmic adaptor subunit OqxA	PHENICOL/QUINOLONE	PHENICOL/QUINOLONE	EXACTX	391	391	100	100	391	WP_002914189.1	multidrug efflux RND transporter periplasmic adaptor subunit OqxA
kp220209_barcode62	2765260	2766117	+	blaSHV-1	broad-spectrum class A beta-lactamase SHV-1	BETA-LACTAM	BETA-LACTAM	ALLELEX	286	286	100	100	286	WP_001620095.1	broad-spectrum class A beta-lactamase SHV-1
kp220209_barcode62	4846522	4846938	-	fosA	FosA5 family fosfomycin resistance glutathione transferase	FOSFOMYCIN	FOSFOMYCIN	BLASTX	139	139	100	97.84	139	WP_004146118.1	FosA5 family fosfomycin resistance glutathione transferase
kp220209_barcode62	4910376	4910597	-	fosA7	FosA7 family fosfomycin resistance glutathione transferase	FOSFOMYCIN	FOSFOMYCIN	PARTIALX	74	140	52.86	95.95	74	WP_000941934.1	fosfomycin resistance glutathione transferase FosA7
kp220301_barcode86	29518	30699	-	emrD	multidrug efflux MFS transporter EmrD	EFFLUX	EFFLUX	BLASTX	394	394	100	99.49	394	ACN65732.1	multidrug efflux MFS transporter EmrD
kp220301_barcode86	1145875	1147782	-	oqxB	multidrug efflux RND transporter permease subunit OqxB	PHENICOL/QUINOLONE	PHENICOL/QUINOLONE	PARTIALX	636	1050	60.57	99.84	636	WP_004174783.1	multidrug efflux RND transporter permease subunit OqxB5
kp220301_barcode86	1147809	1148981	-	oqxA	multidrug efflux RND transporter periplasmic adaptor subunit OqxA	PHENICOL/QUINOLONE	PHENICOL/QUINOLONE	EXACTX	391	391	100	100	391	WP_002914189.1	multidrug efflux RND transporter periplasmic adaptor subunit OqxA
kp220301_barcode86	2615944	2616801	+	blaSHV-1	broad-spectrum class A beta-lactamase SHV-1	BETA-LACTAM	BETA-LACTAM	ALLELEX	286	286	100	100	286	WP_001620095.1	broad-spectrum class A beta-lactamase SHV-1
kp220301_barcode86	4535253	4535669	-	fosA	FosA5 family fosfomycin resistance glutathione transferase	FOSFOMYCIN	FOSFOMYCIN	BLASTX	139	139	100	99.28	139	WP_004146118.1	FosA5 family fosfomycin resistance glutathione transferase
kp220301_barcode92	29520	30701	-	emrD	multidrug efflux MFS transporter EmrD	EFFLUX	EFFLUX	BLASTX	394	394	100	99.49	394	ACN65732.1	multidrug efflux MFS transporter EmrD
kp220301_barcode92	1218877	1222026	-	oqxB19	multidrug efflux RND transporter permease subunit OqxB19	PHENICOL/QUINOLONE	PHENICOL/QUINOLONE	ALLELEX	1050	1050	100	100	1050	WP_004149399.1	multidrug efflux RND transporter permease subunit OqxB19
kp220301_barcode92	1222053	1223225	-	oqxA10	multidrug efflux RND transporter periplasmic adaptor subunit OqxA10	PHENICOL/QUINOLONE	PHENICOL/QUINOLONE	ALLELEX	391	391	100	100	391	WP_004149398.1	multidrug efflux RND transporter periplasmic adaptor subunit OqxA10
kp220301_barcode92	2636169	2637026	+	blaSHV-1	broad-spectrum class A beta-lactamase SHV-1	BETA-LACTAM	BETA-LACTAM	ALLELEX	286	286	100	100	286	WP_001620095.1	broad-spectrum class A beta-lactamase SHV-1
kp220301_barcode92	4585871	4586287	-	fosA	FosA5 family fosfomycin resistance glutathione transferase	FOSFOMYCIN	FOSFOMYCIN	EXACTX	139	139	100	100	139	WP_004146118.1	FosA5 family fosfomycin resistance glutathione transferase
kp220301_barcode95	29521	30702	-	emrD	multidrug efflux MFS transporter EmrD	EFFLUX	EFFLUX	BLASTX	394	394	100	99.49	394	ACN65732.1	multidrug efflux MFS transporter EmrD
kp220301_barcode95	1186561	1189710	-	oqxB	multidrug efflux RND transporter permease subunit OqxB	PHENICOL/QUINOLONE	PHENICOL/QUINOLONE	BLASTX	1050	1050	100	99.9	1050	WP_016947602.1	multidrug efflux RND transporter permease subunit OqxB25
kp220301_barcode95	1189737	1190909	-	oqxA	multidrug efflux RND transporter periplasmic adaptor subunit OqxA	PHENICOL/QUINOLONE	PHENICOL/QUINOLONE	BLASTX	391	391	100	99.74	391	WP_002914189.1	multidrug efflux RND transporter periplasmic adaptor subunit OqxA
kp220301_barcode95	2705413	2706270	+	blaSHV-1	broad-spectrum class A beta-lactamase SHV-1	BETA-LACTAM	BETA-LACTAM	ALLELEX	286	286	100	100	286	WP_001620095.1	broad-spectrum class A beta-lactamase SHV-1
kp220301_barcode95	4579411	4579824	-	fosA	FosA5 family fosfomycin resistance glutathione transferase	FOSFOMYCIN	FOSFOMYCIN	BLASTX	138	139	99.28	100	138	WP_004146118.1	FosA5 family fosfomycin resistance glutathione transferase
kp220309_barcode93	30656	31837	-	emrD	multidrug efflux MFS transporter EmrD	EFFLUX	EFFLUX	BLASTX	394	394	100	99.49	394	ACN65732.1	multidrug efflux MFS transporter EmrD
kp220309_barcode93	1180181	1182088	-	oqxB	multidrug efflux RND transporter permease subunit OqxB	PHENICOL/QUINOLONE	PHENICOL/QUINOLONE	PARTIALX	636	1050	60.57	99.84	636	WP_004149399.1	multidrug efflux RND transporter permease subunit OqxB19
kp220309_barcode93	1182115	1183287	-	oqxA	multidrug efflux RND transporter periplasmic adaptor subunit OqxA	PHENICOL/QUINOLONE	PHENICOL/QUINOLONE	EXACTX	391	391	100	100	391	WP_002914189.1	multidrug efflux RND transporter periplasmic adaptor subunit OqxA
kp220309_barcode93	2740628	2741485	+	blaSHV-14	broad-spectrum class A beta-lactamase SHV-14	BETA-LACTAM	BETA-LACTAM	ALLELEX	286	286	100	100	286	WP_063864625.1	broad-spectrum class A beta-lactamase SHV-14
kp220309_barcode93	4599341	4599757	-	fosA10	fosfomycin resistance glutathione transferase FosA10	FOSFOMYCIN	FOSFOMYCIN	ALLELEX	139	139	100	100	139	WP_004214174.1	fosfomycin resistance glutathione transferase FosA10
kp220317_barcode72	29457	30638	-	emrD	multidrug efflux MFS transporter EmrD	EFFLUX	EFFLUX	BLASTX	394	394	100	99.49	394	ACN65732.1	multidrug efflux MFS transporter EmrD
kp220317_barcode72	1182981	1186130	-	oqxB	multidrug efflux RND transporter permease subunit OqxB	PHENICOL/QUINOLONE	PHENICOL/QUINOLONE	EXACTX	1050	1050	100	100	1050	WP_000347934.1	multidrug efflux RND transporter permease subunit OqxB
kp220317_barcode72	1186157	1187317	-	oqxA	multidrug efflux RND transporter periplasmic adaptor subunit OqxA	PHENICOL/QUINOLONE	PHENICOL/QUINOLONE	BLASTX	387	391	98.98	99.48	387	WP_002914189.1	multidrug efflux RND transporter periplasmic adaptor subunit OqxA
kp220317_barcode72	2622957	2623814	+	blaSHV-11	broad-spectrum class A beta-lactamase SHV-11	BETA-LACTAM	BETA-LACTAM	ALLELEX	286	286	100	100	286	WP_004176269.1	broad-spectrum class A beta-lactamase SHV-11
kp220317_barcode72	4486688	4487104	-	fosA	FosA5 family fosfomycin resistance glutathione transferase	FOSFOMYCIN	FOSFOMYCIN	BLASTX	139	139	100	99.28	139	WP_004146118.1	FosA5 family fosfomycin resistance glutathione transferase
kp220317_barcode73	29517	30698	-	emrD	multidrug efflux MFS transporter EmrD	EFFLUX	EFFLUX	BLASTX	394	394	100	99.24	394	ACN65732.1	multidrug efflux MFS transporter EmrD
kp220317_barcode73	1143235	1145142	-	oqxB	multidrug efflux RND transporter permease subunit OqxB	PHENICOL/QUINOLONE	PHENICOL/QUINOLONE	PARTIALX	636	1050	60.57	100	636	WP_004149399.1	multidrug efflux RND transporter permease subunit OqxB19
kp220317_barcode73	1145169	1146341	-	oqxA10	multidrug efflux RND transporter periplasmic adaptor subunit OqxA10	PHENICOL/QUINOLONE	PHENICOL/QUINOLONE	ALLELEX	391	391	100	100	391	WP_004149398.1	multidrug efflux RND transporter periplasmic adaptor subunit OqxA10
kp220317_barcode73	2757210	2758067	+	blaSHV-27	broad-spectrum class A beta-lactamase SHV-27	BETA-LACTAM	BETA-LACTAM	ALLELEX	286	286	100	100	286	WP_023282555.1	broad-spectrum class A beta-lactamase SHV-27
kp220317_barcode73	4589342	4589758	-	fosA	FosA5 family fosfomycin resistance glutathione transferase	FOSFOMYCIN	FOSFOMYCIN	EXACTX	139	139	100	100	139	WP_004146118.1	FosA5 family fosfomycin resistance glutathione transferase
kp220322_barcode04	29519	30700	-	emrD	multidrug efflux MFS transporter EmrD	EFFLUX	EFFLUX	BLASTX	394	394	100	99.49	394	ACN65732.1	multidrug efflux MFS transporter EmrD
kp220322_barcode04	1173579	1175486	-	oqxB	multidrug efflux RND transporter permease subunit OqxB	PHENICOL/QUINOLONE	PHENICOL/QUINOLONE	PARTIALX	636	1050	60.57	100	636	WP_004149399.1	multidrug efflux RND transporter permease subunit OqxB19
kp220322_barcode04	1175513	1176685	-	oqxA	multidrug efflux RND transporter periplasmic adaptor subunit OqxA	PHENICOL/QUINOLONE	PHENICOL/QUINOLONE	EXACTX	391	391	100	100	391	WP_002914189.1	multidrug efflux RND transporter periplasmic adaptor subunit OqxA
kp220322_barcode04	2810662	2811519	+	blaSHV-75	broad-spectrum class A beta-lactamase SHV-75	BETA-LACTAM	BETA-LACTAM	ALLELEX	286	286	100	100	286	WP_023316270.1	broad-spectrum class A beta-lactamase SHV-75
kp220322_barcode04	4623585	4624001	-	fosA	FosA5 family fosfomycin resistance glutathione transferase	FOSFOMYCIN	FOSFOMYCIN	EXACTX	139	139	100	100	139	WP_004146118.1	FosA5 family fosfomycin resistance glutathione transferase
kp220322_barcode08	29514	30695	-	emrD	multidrug efflux MFS transporter EmrD	EFFLUX	EFFLUX	BLASTX	394	394	100	99.49	394	ACN65732.1	multidrug efflux MFS transporter EmrD
kp220322_barcode08	1191353	1194502	-	oqxB	multidrug efflux RND transporter permease subunit OqxB	PHENICOL/QUINOLONE	PHENICOL/QUINOLONE	BLASTX	1050	1050	100	99.9	1050	WP_016947602.1	multidrug efflux RND transporter permease subunit OqxB25
kp220322_barcode08	1194529	1195701	-	oqxA	multidrug efflux RND transporter periplasmic adaptor subunit OqxA	PHENICOL/QUINOLONE	PHENICOL/QUINOLONE	EXACTX	391	391	100	100	391	WP_002914189.1	multidrug efflux RND transporter periplasmic adaptor subunit OqxA
kp220322_barcode08	2825598	2826455	+	blaSHV-1	broad-spectrum class A beta-lactamase SHV-1	BETA-LACTAM	BETA-LACTAM	ALLELEX	286	286	100	100	286	WP_001620095.1	broad-spectrum class A beta-lactamase SHV-1
kp220322_barcode08	4737244	4737660	-	fosA	FosA5 family fosfomycin resistance glutathione transferase	FOSFOMYCIN	FOSFOMYCIN	BLASTX	139	139	100	98.56	139	WP_114473955.1	fosfomycin resistance glutathione transferase FosA9
kp220322_barcode09	29506	30687	-	emrD	multidrug efflux MFS transporter EmrD	EFFLUX	EFFLUX	BLASTX	394	394	100	99.49	394	ACN65732.1	multidrug efflux MFS transporter EmrD
kp220322_barcode09	1523995	1527144	-	oqxB	multidrug efflux RND transporter permease subunit OqxB	PHENICOL/QUINOLONE	PHENICOL/QUINOLONE	BLASTX	1050	1050	100	99.9	1050	WP_019704817.1	multidrug efflux RND transporter permease subunit OqxB14
kp220322_barcode09	1527171	1528343	-	oqxA	multidrug efflux RND transporter periplasmic adaptor subunit OqxA	PHENICOL/QUINOLONE	PHENICOL/QUINOLONE	BLASTX	391	391	100	99.49	391	WP_002914189.1	multidrug efflux RND transporter periplasmic adaptor subunit OqxA
kp220322_barcode09	5056691	5057107	-	fosA	FosA5 family fosfomycin resistance glutathione transferase	FOSFOMYCIN	FOSFOMYCIN	BLASTX	139	139	100	99.28	139	WP_004146118.1	FosA5 family fosfomycin resistance glutathione transferase
kp220330_barcode27	29517	30698	-	emrD	multidrug efflux MFS transporter EmrD	EFFLUX	EFFLUX	BLASTX	394	394	100	99.24	394	ACN65732.1	multidrug efflux MFS transporter EmrD
kp220330_barcode27	1240344	1243493	-	oqxB25	multidrug efflux RND transporter permease subunit OqxB25	PHENICOL/QUINOLONE	PHENICOL/QUINOLONE	ALLELEX	1050	1050	100	100	1050	WP_016947602.1	multidrug efflux RND transporter permease subunit OqxB25
kp220330_barcode27	1243520	1244692	-	oqxA10	multidrug efflux RND transporter periplasmic adaptor subunit OqxA10	PHENICOL/QUINOLONE	PHENICOL/QUINOLONE	ALLELEX	391	391	100	100	391	WP_004149398.1	multidrug efflux RND transporter periplasmic adaptor subunit OqxA10
kp220330_barcode27	2713397	2714254	+	blaSHV-1	broad-spectrum class A beta-lactamase SHV-1	BETA-LACTAM	BETA-LACTAM	ALLELEX	286	286	100	100	286	WP_001620095.1	broad-spectrum class A beta-lactamase SHV-1
kp220330_barcode27	4804057	4804473	-	fosA	FosA5 family fosfomycin resistance glutathione transferase	FOSFOMYCIN	FOSFOMYCIN	EXACTX	139	139	100	100	139	WP_004146118.1	FosA5 family fosfomycin resistance glutathione transferase
kp220330_barcode30	29456	30637	-	emrD	multidrug efflux MFS transporter EmrD	EFFLUX	EFFLUX	BLASTX	394	394	100	99.49	394	ACN65732.1	multidrug efflux MFS transporter EmrD
kp220330_barcode30	1192436	1194343	-	oqxB	multidrug efflux RND transporter permease subunit OqxB	PHENICOL/QUINOLONE	PHENICOL/QUINOLONE	PARTIALX	636	1050	60.57	99.84	636	WP_004149399.1	multidrug efflux RND transporter permease subunit OqxB19
kp220330_barcode30	1194370	1195542	-	oqxA	multidrug efflux RND transporter periplasmic adaptor subunit OqxA	PHENICOL/QUINOLONE	PHENICOL/QUINOLONE	BLASTX	391	391	100	99.74	391	WP_002914189.1	multidrug efflux RND transporter periplasmic adaptor subunit OqxA
kp220330_barcode30	2663761	2664618	+	blaSHV	SHV family class A beta-lactamase	BETA-LACTAM	BETA-LACTAM	BLASTX	286	286	100	99.65	286	WP_004176269.1	broad-spectrum class A beta-lactamase SHV-11
kp220330_barcode30	4470359	4470775	-	fosA	FosA5 family fosfomycin resistance glutathione transferase	FOSFOMYCIN	FOSFOMYCIN	BLASTX	139	139	100	99.28	139	WP_004146118.1	FosA5 family fosfomycin resistance glutathione transferase
kp220412_barcode18	29457	30638	-	emrD	multidrug efflux MFS transporter EmrD	EFFLUX	EFFLUX	BLASTX	394	394	100	99.49	394	ACN65732.1	multidrug efflux MFS transporter EmrD
kp220412_barcode18	1171956	1175105	-	oqxB19	multidrug efflux RND transporter permease subunit OqxB19	PHENICOL/QUINOLONE	PHENICOL/QUINOLONE	ALLELEX	1050	1050	100	100	1050	WP_004149399.1	multidrug efflux RND transporter permease subunit OqxB19
kp220412_barcode18	1175132	1176304	-	oqxA10	multidrug efflux RND transporter periplasmic adaptor subunit OqxA10	PHENICOL/QUINOLONE	PHENICOL/QUINOLONE	ALLELEX	391	391	100	100	391	WP_004149398.1	multidrug efflux RND transporter periplasmic adaptor subunit OqxA10
kp220412_barcode18	2644058	2644915	+	blaSHV-26	broad-spectrum class A beta-lactamase SHV-26	BETA-LACTAM	BETA-LACTAM	ALLELEX	286	286	100	100	286	WP_023280043.1	broad-spectrum class A beta-lactamase SHV-26
kp220412_barcode18	4622326	4622742	-	fosA	FosA5 family fosfomycin resistance glutathione transferase	FOSFOMYCIN	FOSFOMYCIN	BLASTX	139	139	100	99.28	139	WP_012579083.1	fosfomycin resistance glutathione transferase FosA5
kp220412_barcode24	29454	30635	-	emrD	multidrug efflux MFS transporter EmrD	EFFLUX	EFFLUX	BLASTX	394	394	100	99.49	394	ACN65732.1	multidrug efflux MFS transporter EmrD
kp220412_barcode24	1181118	1184267	-	oqxB	multidrug efflux RND transporter permease subunit OqxB	PHENICOL/QUINOLONE	PHENICOL/QUINOLONE	BLASTX	1050	1050	100	99.9	1050	WP_040224644.1	multidrug efflux RND transporter permease subunit OqxB27
kp220412_barcode24	1184294	1185466	-	oqxA	multidrug efflux RND transporter periplasmic adaptor subunit OqxA	PHENICOL/QUINOLONE	PHENICOL/QUINOLONE	BLASTX	391	391	100	99.49	391	WP_002914189.1	multidrug efflux RND transporter periplasmic adaptor subunit OqxA
kp220412_barcode24	2757582	2758439	+	blaSHV-1	broad-spectrum class A beta-lactamase SHV-1	BETA-LACTAM	BETA-LACTAM	ALLELEX	286	286	100	100	286	WP_001620095.1	broad-spectrum class A beta-lactamase SHV-1
kp220412_barcode24	4668802	4669218	-	fosA	FosA5 family fosfomycin resistance glutathione transferase	FOSFOMYCIN	FOSFOMYCIN	EXACTX	139	139	100	100	139	WP_004146118.1	FosA5 family fosfomycin resistance glutathione transferase
kp220412_barcode32	29519	30700	-	emrD	multidrug efflux MFS transporter EmrD	EFFLUX	EFFLUX	BLASTX	394	394	100	99.49	394	ACN65732.1	multidrug efflux MFS transporter EmrD
kp220412_barcode32	2517962	2518819	+	blaSHV-62	broad-spectrum class A beta-lactamase SHV-62	BETA-LACTAM	BETA-LACTAM	ALLELEX	286	286	100	100	286	WP_063864696.1	broad-spectrum class A beta-lactamase SHV-62
kp220412_barcode32	4306773	4307189	-	fosA	FosA5 family fosfomycin resistance glutathione transferase	FOSFOMYCIN	FOSFOMYCIN	EXACTX	139	139	100	100	139	WP_004146118.1	FosA5 family fosfomycin resistance glutathione transferase
kp220420_barcode35	29461	30642	-	emrD	multidrug efflux MFS transporter EmrD	EFFLUX	EFFLUX	BLASTX	394	394	100	99.49	394	ACN65732.1	multidrug efflux MFS transporter EmrD
kp220420_barcode35	1200401	1203550	-	oqxB25	multidrug efflux RND transporter permease subunit OqxB25	PHENICOL/QUINOLONE	PHENICOL/QUINOLONE	ALLELEX	1050	1050	100	100	1050	WP_016947602.1	multidrug efflux RND transporter permease subunit OqxB25
kp220420_barcode35	1203577	1204749	-	oqxA	multidrug efflux RND transporter periplasmic adaptor subunit OqxA	PHENICOL/QUINOLONE	PHENICOL/QUINOLONE	EXACTX	391	391	100	100	391	WP_002914189.1	multidrug efflux RND transporter periplasmic adaptor subunit OqxA
kp220420_barcode35	2656483	2657340	+	blaSHV-27	broad-spectrum class A beta-lactamase SHV-27	BETA-LACTAM	BETA-LACTAM	ALLELEX	286	286	100	100	286	WP_023282555.1	broad-spectrum class A beta-lactamase SHV-27
kp220420_barcode35	4553243	4553659	-	fosA	FosA5 family fosfomycin resistance glutathione transferase	FOSFOMYCIN	FOSFOMYCIN	EXACTX	139	139	100	100	139	WP_004146118.1	FosA5 family fosfomycin resistance glutathione transferase
kp220420_barcode36	29521	30702	-	emrD	multidrug efflux MFS transporter EmrD	EFFLUX	EFFLUX	BLASTX	394	394	100	99.49	394	ACN65732.1	multidrug efflux MFS transporter EmrD
kp220420_barcode36	1199713	1202862	-	oqxB25	multidrug efflux RND transporter permease subunit OqxB25	PHENICOL/QUINOLONE	PHENICOL/QUINOLONE	ALLELEX	1050	1050	100	100	1050	WP_016947602.1	multidrug efflux RND transporter permease subunit OqxB25
kp220420_barcode36	1202889	1204061	-	oqxA	multidrug efflux RND transporter periplasmic adaptor subunit OqxA	PHENICOL/QUINOLONE	PHENICOL/QUINOLONE	EXACTX	391	391	100	100	391	WP_002914189.1	multidrug efflux RND transporter periplasmic adaptor subunit OqxA
kp220420_barcode36	2740022	2740879	+	blaSHV-36	broad-spectrum class A beta-lactamase SHV-36	BETA-LACTAM	BETA-LACTAM	ALLELEX	286	286	100	100	286	WP_063864678.1	broad-spectrum class A beta-lactamase SHV-36
kp220420_barcode36	4568703	4569119	-	fosA10	fosfomycin resistance glutathione transferase FosA10	FOSFOMYCIN	FOSFOMYCIN	ALLELEX	139	139	100	100	139	WP_004214174.1	fosfomycin resistance glutathione transferase FosA10
kp220420_barcode37	29288	30469	-	emrD	multidrug efflux MFS transporter EmrD	EFFLUX	EFFLUX	BLASTX	394	394	100	99.49	394	ACN65732.1	multidrug efflux MFS transporter EmrD
kp220420_barcode37	1146865	1150014	-	oqxB19	multidrug efflux RND transporter permease subunit OqxB19	PHENICOL/QUINOLONE	PHENICOL/QUINOLONE	ALLELEX	1050	1050	100	100	1050	WP_004149399.1	multidrug efflux RND transporter permease subunit OqxB19
kp220420_barcode37	1150041	1151213	-	oqxA10	multidrug efflux RND transporter periplasmic adaptor subunit OqxA10	PHENICOL/QUINOLONE	PHENICOL/QUINOLONE	ALLELEX	391	391	100	100	391	WP_004149398.1	multidrug efflux RND transporter periplasmic adaptor subunit OqxA10
kp220420_barcode37	2651904	2652761	+	blaSHV-11	broad-spectrum class A beta-lactamase SHV-11	BETA-LACTAM	BETA-LACTAM	ALLELEX	286	286	100	100	286	WP_004176269.1	broad-spectrum class A beta-lactamase SHV-11
kp220420_barcode37	4608745	4609161	-	fosA	FosA5 family fosfomycin resistance glutathione transferase	FOSFOMYCIN	FOSFOMYCIN	BLASTX	139	139	100	99.28	139	WP_114473955.1	fosfomycin resistance glutathione transferase FosA9
kp220427_barcode52	29453	30634	-	emrD	multidrug efflux MFS transporter EmrD	EFFLUX	EFFLUX	BLASTX	394	394	100	99.49	394	ACN65732.1	multidrug efflux MFS transporter EmrD
kp220427_barcode52	1178573	1181722	-	oqxB25	multidrug efflux RND transporter permease subunit OqxB25	PHENICOL/QUINOLONE	PHENICOL/QUINOLONE	ALLELEX	1050	1050	100	100	1050	WP_016947602.1	multidrug efflux RND transporter permease subunit OqxB25
kp220427_barcode52	1181749	1182921	-	oqxA	multidrug efflux RND transporter periplasmic adaptor subunit OqxA	PHENICOL/QUINOLONE	PHENICOL/QUINOLONE	EXACTX	391	391	100	100	391	WP_002914189.1	multidrug efflux RND transporter periplasmic adaptor subunit OqxA
kp220427_barcode52	2672309	2673166	+	blaSHV-11	broad-spectrum class A beta-lactamase SHV-11	BETA-LACTAM	BETA-LACTAM	ALLELEX	286	286	100	100	286	WP_004176269.1	broad-spectrum class A beta-lactamase SHV-11
kp220427_barcode52	4598075	4598488	-	fosA	FosA5 family fosfomycin resistance glutathione transferase	FOSFOMYCIN	FOSFOMYCIN	BLASTX	138	139	99.28	100	138	WP_004146118.1	FosA5 family fosfomycin resistance glutathione transferase
kp220427_barcode62	29460	30641	-	emrD	multidrug efflux MFS transporter EmrD	EFFLUX	EFFLUX	BLASTX	394	394	100	99.24	394	ACN65732.1	multidrug efflux MFS transporter EmrD
kp220427_barcode62	1145864	1149013	-	oqxB	multidrug efflux RND transporter permease subunit OqxB	PHENICOL/QUINOLONE	PHENICOL/QUINOLONE	BLASTX	1050	1050	100	99.9	1050	WP_004174783.1	multidrug efflux RND transporter permease subunit OqxB5
kp220427_barcode62	1149040	1150212	-	oqxA	multidrug efflux RND transporter periplasmic adaptor subunit OqxA	PHENICOL/QUINOLONE	PHENICOL/QUINOLONE	BLASTX	391	391	100	99.74	391	WP_004149398.1	multidrug efflux RND transporter periplasmic adaptor subunit OqxA10
kp220427_barcode62	2611100	2611957	+	blaSHV-26	broad-spectrum class A beta-lactamase SHV-26	BETA-LACTAM	BETA-LACTAM	ALLELEX	286	286	100	100	286	WP_023280043.1	broad-spectrum class A beta-lactamase SHV-26
kp220427_barcode62	4530127	4530543	-	fosA	FosA5 family fosfomycin resistance glutathione transferase	FOSFOMYCIN	FOSFOMYCIN	BLASTX	139	139	100	99.28	139	WP_012579083.1	fosfomycin resistance glutathione transferase FosA5
kp220503_barcode66	29512	30693	-	emrD	multidrug efflux MFS transporter EmrD	EFFLUX	EFFLUX	BLASTX	394	394	100	99.49	394	ACN65732.1	multidrug efflux MFS transporter EmrD
kp220503_barcode66	812511	812927	+	fosA	FosA5 family fosfomycin resistance glutathione transferase	FOSFOMYCIN	FOSFOMYCIN	EXACTX	139	139	100	100	139	WP_004146118.1	FosA5 family fosfomycin resistance glutathione transferase
kp220503_barcode66	1304352	1306259	-	oqxB	multidrug efflux RND transporter permease subunit OqxB	PHENICOL/QUINOLONE	PHENICOL/QUINOLONE	PARTIALX	636	1050	60.57	100	636	WP_004149399.1	multidrug efflux RND transporter permease subunit OqxB19
kp220503_barcode66	1306286	1307458	-	oqxA	multidrug efflux RND transporter periplasmic adaptor subunit OqxA	PHENICOL/QUINOLONE	PHENICOL/QUINOLONE	BLASTX	391	391	100	99.74	391	WP_002914189.1	multidrug efflux RND transporter periplasmic adaptor subunit OqxA
kp220503_barcode66	2666592	2667449	+	blaSHV-11	broad-spectrum class A beta-lactamase SHV-11	BETA-LACTAM	BETA-LACTAM	ALLELEX	286	286	100	100	286	WP_004176269.1	broad-spectrum class A beta-lactamase SHV-11
kp220503_barcode68	29457	30638	-	emrD	multidrug efflux MFS transporter EmrD	EFFLUX	EFFLUX	BLASTX	394	394	100	99.24	394	ACN65732.1	multidrug efflux MFS transporter EmrD
kp220503_barcode68	1184589	1187738	-	oqxB19	multidrug efflux RND transporter permease subunit OqxB19	PHENICOL/QUINOLONE	PHENICOL/QUINOLONE	ALLELEX	1050	1050	100	100	1050	WP_004149399.1	multidrug efflux RND transporter permease subunit OqxB19
kp220503_barcode68	1187765	1188937	-	oqxA	multidrug efflux RND transporter periplasmic adaptor subunit OqxA	PHENICOL/QUINOLONE	PHENICOL/QUINOLONE	EXACTX	391	391	100	100	391	WP_002914189.1	multidrug efflux RND transporter periplasmic adaptor subunit OqxA
kp220503_barcode68	2719200	2720057	+	blaSHV-28	broad-spectrum class A beta-lactamase SHV-28	BETA-LACTAM	BETA-LACTAM	ALLELEX	286	286	100	100	286	WP_004179754.1	broad-spectrum class A beta-lactamase SHV-28
kp220503_barcode68	4574504	4574920	-	fosA	FosA5 family fosfomycin resistance glutathione transferase	FOSFOMYCIN	FOSFOMYCIN	EXACTX	139	139	100	100	139	WP_004146118.1	FosA5 family fosfomycin resistance glutathione transferase
kp220503_barcode77	29459	30640	-	emrD	multidrug efflux MFS transporter EmrD	EFFLUX	EFFLUX	BLASTX	394	394	100	99.24	394	ACN65732.1	multidrug efflux MFS transporter EmrD
kp220503_barcode77	1160506	1163655	-	oqxB	multidrug efflux RND transporter permease subunit OqxB	PHENICOL/QUINOLONE	PHENICOL/QUINOLONE	BLASTX	1050	1050	100	99.9	1050	WP_000347934.1	multidrug efflux RND transporter permease subunit OqxB
kp220503_barcode77	1163682	1164854	-	oqxA	multidrug efflux RND transporter periplasmic adaptor subunit OqxA	PHENICOL/QUINOLONE	PHENICOL/QUINOLONE	EXACTX	391	391	100	100	391	WP_002914189.1	multidrug efflux RND transporter periplasmic adaptor subunit OqxA
kp220503_barcode77	2622465	2623322	+	blaSHV-11	broad-spectrum class A beta-lactamase SHV-11	BETA-LACTAM	BETA-LACTAM	ALLELEX	286	286	100	100	286	WP_004176269.1	broad-spectrum class A beta-lactamase SHV-11
kp220503_barcode77	4447640	4448056	-	fosA	FosA5 family fosfomycin resistance glutathione transferase	FOSFOMYCIN	FOSFOMYCIN	BLASTX	139	139	100	99.28	139	WP_004146118.1	FosA5 family fosfomycin resistance glutathione transferase
kp220503_barcode77	4508844	4509119	-	fosA7	FosA7 family fosfomycin resistance glutathione transferase	FOSFOMYCIN	FOSFOMYCIN	INTERNAL_STOP	92	140	65.71	91.3	92	WP_023231494.1	fosfomycin resistance glutathione transferase FosA7.3
kp220503_barcode79	29457	30638	-	emrD	multidrug efflux MFS transporter EmrD	EFFLUX	EFFLUX	BLASTX	394	394	100	99.49	394	ACN65732.1	multidrug efflux MFS transporter EmrD
kp220503_barcode79	1247652	1249403	-	oqxB	multidrug efflux RND transporter permease subunit OqxB	PHENICOL/QUINOLONE	PHENICOL/QUINOLONE	PARTIALX	584	1050	55.62	100	584	WP_000347934.1	multidrug efflux RND transporter permease subunit OqxB
kp220503_barcode79	1249867	1251039	-	oqxA	multidrug efflux RND transporter periplasmic adaptor subunit OqxA	PHENICOL/QUINOLONE	PHENICOL/QUINOLONE	EXACTX	391	391	100	100	391	WP_002914189.1	multidrug efflux RND transporter periplasmic adaptor subunit OqxA
kp220503_barcode79	2711811	2712668	+	blaSHV-11	broad-spectrum class A beta-lactamase SHV-11	BETA-LACTAM	BETA-LACTAM	ALLELEX	286	286	100	100	286	WP_004176269.1	broad-spectrum class A beta-lactamase SHV-11
kp220503_barcode79	4523851	4524267	-	fosA	FosA5 family fosfomycin resistance glutathione transferase	FOSFOMYCIN	FOSFOMYCIN	BLASTX	139	139	100	99.28	139	WP_004146118.1	FosA5 family fosfomycin resistance glutathione transferase
kp220503_barcode79	4585054	4585329	-	fosA7	FosA7 family fosfomycin resistance glutathione transferase	FOSFOMYCIN	FOSFOMYCIN	INTERNAL_STOP	92	140	65.71	91.3	92	WP_023231494.1	fosfomycin resistance glutathione transferase FosA7.3
kp220510_barcode01	29454	30635	-	emrD	multidrug efflux MFS transporter EmrD	EFFLUX	EFFLUX	BLASTX	394	394	100	99.49	394	ACN65732.1	multidrug efflux MFS transporter EmrD
kp220510_barcode01	1167999	1171148	-	oqxB	multidrug efflux RND transporter permease subunit OqxB	PHENICOL/QUINOLONE	PHENICOL/QUINOLONE	BLASTX	1050	1050	100	99.9	1050	WP_021312368.1	multidrug efflux RND transporter permease subunit OqxB20
kp220510_barcode01	1171175	1172347	-	oqxA	multidrug efflux RND transporter periplasmic adaptor subunit OqxA	PHENICOL/QUINOLONE	PHENICOL/QUINOLONE	EXACTX	391	391	100	100	391	WP_002914189.1	multidrug efflux RND transporter periplasmic adaptor subunit OqxA
kp220510_barcode01	2663701	2664558	+	blaSHV-28	broad-spectrum class A beta-lactamase SHV-28	BETA-LACTAM	BETA-LACTAM	ALLELEX	286	286	100	100	286	WP_004179754.1	broad-spectrum class A beta-lactamase SHV-28
kp220510_barcode01	4603071	4603487	-	fosA	FosA5 family fosfomycin resistance glutathione transferase	FOSFOMYCIN	FOSFOMYCIN	EXACTX	139	139	100	100	139	WP_004146118.1	FosA5 family fosfomycin resistance glutathione transferase
kp220510_barcode02	29457	30638	-	emrD	multidrug efflux MFS transporter EmrD	EFFLUX	EFFLUX	BLASTX	394	394	100	99.49	394	ACN65732.1	multidrug efflux MFS transporter EmrD
kp220510_barcode02	2694492	2695349	+	blaSHV-40	broad-spectrum class A beta-lactamase SHV-40	BETA-LACTAM	BETA-LACTAM	ALLELEX	286	286	100	100	286	WP_063864681.1	broad-spectrum class A beta-lactamase SHV-40
kp220510_barcode02	4580385	4580801	-	fosA10	fosfomycin resistance glutathione transferase FosA10	FOSFOMYCIN	FOSFOMYCIN	ALLELEX	139	139	100	100	139	WP_004214174.1	fosfomycin resistance glutathione transferase FosA10
kp220517_barcode18	29458	30639	-	emrD	multidrug efflux MFS transporter EmrD	EFFLUX	EFFLUX	BLASTX	394	394	100	99.24	394	ACN65732.1	multidrug efflux MFS transporter EmrD
kp220517_barcode18	1132162	1135311	-	oqxB25	multidrug efflux RND transporter permease subunit OqxB25	PHENICOL/QUINOLONE	PHENICOL/QUINOLONE	ALLELEX	1050	1050	100	100	1050	WP_016947602.1	multidrug efflux RND transporter permease subunit OqxB25
kp220517_barcode18	1135338	1136510	-	oqxA	multidrug efflux RND transporter periplasmic adaptor subunit OqxA	PHENICOL/QUINOLONE	PHENICOL/QUINOLONE	EXACTX	391	391	100	100	391	WP_002914189.1	multidrug efflux RND transporter periplasmic adaptor subunit OqxA
kp220517_barcode18	2625762	2626619	+	blaSHV-27	broad-spectrum class A beta-lactamase SHV-27	BETA-LACTAM	BETA-LACTAM	ALLELEX	286	286	100	100	286	WP_023282555.1	broad-spectrum class A beta-lactamase SHV-27
kp220517_barcode18	4516715	4517131	-	fosA	FosA5 family fosfomycin resistance glutathione transferase	FOSFOMYCIN	FOSFOMYCIN	BLASTX	139	139	100	99.28	139	WP_004146118.1	FosA5 family fosfomycin resistance glutathione transferase
kp220517_barcode26	29368	30549	-	emrD	multidrug efflux MFS transporter EmrD	EFFLUX	EFFLUX	BLASTX	394	394	100	99.49	394	ACN65732.1	multidrug efflux MFS transporter EmrD
kp220517_barcode26	1225313	1228462	-	oqxB	multidrug efflux RND transporter permease subunit OqxB	PHENICOL/QUINOLONE	PHENICOL/QUINOLONE	BLASTX	1050	1050	100	99.9	1050	WP_004149399.1	multidrug efflux RND transporter permease subunit OqxB19
kp220517_barcode26	1228489	1229661	-	oqxA	multidrug efflux RND transporter periplasmic adaptor subunit OqxA	PHENICOL/QUINOLONE	PHENICOL/QUINOLONE	EXACTX	391	391	100	100	391	WP_002914189.1	multidrug efflux RND transporter periplasmic adaptor subunit OqxA
kp220517_barcode26	2762031	2762888	+	blaSHV-1	broad-spectrum class A beta-lactamase SHV-1	BETA-LACTAM	BETA-LACTAM	ALLELEX	286	286	100	100	286	WP_001620095.1	broad-spectrum class A beta-lactamase SHV-1
kp220517_barcode26	4657371	4657787	-	fosA	FosA5 family fosfomycin resistance glutathione transferase	FOSFOMYCIN	FOSFOMYCIN	BLASTX	139	139	100	97.84	139	WP_004146118.1	FosA5 family fosfomycin resistance glutathione transferase
kp220517_barcode26	4721234	4721455	-	fosA7	FosA7 family fosfomycin resistance glutathione transferase	FOSFOMYCIN	FOSFOMYCIN	PARTIALX	74	140	52.86	95.95	74	WP_000941934.1	fosfomycin resistance glutathione transferase FosA7
kp220517_barcode27	29519	30700	-	emrD	multidrug efflux MFS transporter EmrD	EFFLUX	EFFLUX	BLASTX	394	394	100	99.49	394	ACN65732.1	multidrug efflux MFS transporter EmrD
kp220517_barcode27	1197361	1200510	-	oqxB19	multidrug efflux RND transporter permease subunit OqxB19	PHENICOL/QUINOLONE	PHENICOL/QUINOLONE	ALLELEX	1050	1050	100	100	1050	WP_004149399.1	multidrug efflux RND transporter permease subunit OqxB19
kp220517_barcode27	1200537	1201709	-	oqxA11	multidrug efflux RND transporter periplasmic adaptor subunit OqxA11	PHENICOL/QUINOLONE	PHENICOL/QUINOLONE	ALLELEX	391	391	100	100	391	WP_004212918.1	multidrug efflux RND transporter periplasmic adaptor subunit OqxA11
kp220517_barcode27	2656810	2657667	+	blaSHV-1	broad-spectrum class A beta-lactamase SHV-1	BETA-LACTAM	BETA-LACTAM	ALLELEX	286	286	100	100	286	WP_001620095.1	broad-spectrum class A beta-lactamase SHV-1
kp220517_barcode27	4570004	4570420	-	fosA10	fosfomycin resistance glutathione transferase FosA10	FOSFOMYCIN	FOSFOMYCIN	ALLELEX	139	139	100	100	139	WP_004214174.1	fosfomycin resistance glutathione transferase FosA10
kp220531_barcode65	29458	30639	-	emrD	multidrug efflux MFS transporter EmrD	EFFLUX	EFFLUX	BLASTX	394	394	100	99.49	394	ACN65732.1	multidrug efflux MFS transporter EmrD
kp220531_barcode65	2577796	2578653	+	blaSHV-36	broad-spectrum class A beta-lactamase SHV-36	BETA-LACTAM	BETA-LACTAM	ALLELEX	286	286	100	100	286	WP_063864678.1	broad-spectrum class A beta-lactamase SHV-36
kp220531_barcode65	4420737	4421153	-	fosA10	fosfomycin resistance glutathione transferase FosA10	FOSFOMYCIN	FOSFOMYCIN	ALLELEX	139	139	100	100	139	WP_004214174.1	fosfomycin resistance glutathione transferase FosA10
kp220531_barcode70	206126	206998	+	blaCTX-M-15	extended-spectrum class A beta-lactamase CTX-M-15	BETA-LACTAM	CEPHALOSPORIN	ALLELEX	291	291	100	100	291	WP_000239590.1	extended-spectrum class A beta-lactamase CTX-M-15
kp220531_barcode70	1056664	1059813	-	oqxB5	multidrug efflux RND transporter permease subunit OqxB5	PHENICOL/QUINOLONE	PHENICOL/QUINOLONE	ALLELEX	1050	1050	100	100	1050	WP_004174783.1	multidrug efflux RND transporter permease subunit OqxB5
kp220531_barcode70	1059840	1061012	-	oqxA10	multidrug efflux RND transporter periplasmic adaptor subunit OqxA10	PHENICOL/QUINOLONE	PHENICOL/QUINOLONE	ALLELEX	391	391	100	100	391	WP_004149398.1	multidrug efflux RND transporter periplasmic adaptor subunit OqxA10
kp220531_barcode70	1166725	1167597	+	blaCTX-M-15	extended-spectrum class A beta-lactamase CTX-M-15	BETA-LACTAM	CEPHALOSPORIN	ALLELEX	291	291	100	100	291	WP_000239590.1	extended-spectrum class A beta-lactamase CTX-M-15
kp220531_barcode70	2564232	2565089	+	blaSHV-1	broad-spectrum class A beta-lactamase SHV-1	BETA-LACTAM	BETA-LACTAM	ALLELEX	286	286	100	100	286	WP_001620095.1	broad-spectrum class A beta-lactamase SHV-1
kp220531_barcode70	4552263	4552676	-	fosA	FosA5 family fosfomycin resistance glutathione transferase	FOSFOMYCIN	FOSFOMYCIN	BLASTX	138	139	99.28	100	138	WP_004146118.1	FosA5 family fosfomycin resistance glutathione transferase
kp220531_barcode74	29518	30699	-	emrD	multidrug efflux MFS transporter EmrD	EFFLUX	EFFLUX	BLASTX	394	394	100	99.49	394	ACN65732.1	multidrug efflux MFS transporter EmrD
kp220531_barcode74	1192293	1194200	-	oqxB	multidrug efflux RND transporter permease subunit OqxB	PHENICOL/QUINOLONE	PHENICOL/QUINOLONE	PARTIALX	636	1050	60.57	100	636	WP_004149399.1	multidrug efflux RND transporter permease subunit OqxB19
kp220531_barcode74	1194227	1195399	-	oqxA10	multidrug efflux RND transporter periplasmic adaptor subunit OqxA10	PHENICOL/QUINOLONE	PHENICOL/QUINOLONE	ALLELEX	391	391	100	100	391	WP_004149398.1	multidrug efflux RND transporter periplasmic adaptor subunit OqxA10
kp220531_barcode74	2609483	2610340	+	blaSHV-1	broad-spectrum class A beta-lactamase SHV-1	BETA-LACTAM	BETA-LACTAM	ALLELEX	286	286	100	100	286	WP_001620095.1	broad-spectrum class A beta-lactamase SHV-1
kp220531_barcode74	4458341	4458757	-	fosA	FosA5 family fosfomycin resistance glutathione transferase	FOSFOMYCIN	FOSFOMYCIN	EXACTX	139	139	100	100	139	WP_004146118.1	FosA5 family fosfomycin resistance glutathione transferase
kp220531_barcode80	29457	30638	-	emrD	multidrug efflux MFS transporter EmrD	EFFLUX	EFFLUX	BLASTX	394	394	100	99.24	394	ACN65732.1	multidrug efflux MFS transporter EmrD
kp220531_barcode80	1185927	1187834	-	oqxB	multidrug efflux RND transporter permease subunit OqxB	PHENICOL/QUINOLONE	PHENICOL/QUINOLONE	PARTIALX	636	1050	60.57	100	636	WP_004149399.1	multidrug efflux RND transporter permease subunit OqxB19
kp220531_barcode80	1187861	1189033	-	oqxA	multidrug efflux RND transporter periplasmic adaptor subunit OqxA	PHENICOL/QUINOLONE	PHENICOL/QUINOLONE	EXACTX	391	391	100	100	391	WP_002914189.1	multidrug efflux RND transporter periplasmic adaptor subunit OqxA
kp220531_barcode80	2719262	2720119	+	blaSHV-28	broad-spectrum class A beta-lactamase SHV-28	BETA-LACTAM	BETA-LACTAM	ALLELEX	286	286	100	100	286	WP_004179754.1	broad-spectrum class A beta-lactamase SHV-28
kp220531_barcode80	4574539	4574955	-	fosA	FosA5 family fosfomycin resistance glutathione transferase	FOSFOMYCIN	FOSFOMYCIN	EXACTX	139	139	100	100	139	WP_004146118.1	FosA5 family fosfomycin resistance glutathione transferase
kp220531_barcode81	29519	30700	-	emrD	multidrug efflux MFS transporter EmrD	EFFLUX	EFFLUX	BLASTX	394	394	100	99.49	394	ACN65732.1	multidrug efflux MFS transporter EmrD
kp220531_barcode81	1197330	1200479	-	oqxB19	multidrug efflux RND transporter permease subunit OqxB19	PHENICOL/QUINOLONE	PHENICOL/QUINOLONE	ALLELEX	1050	1050	100	100	1050	WP_004149399.1	multidrug efflux RND transporter permease subunit OqxB19
kp220531_barcode81	1200506	1201678	-	oqxA11	multidrug efflux RND transporter periplasmic adaptor subunit OqxA11	PHENICOL/QUINOLONE	PHENICOL/QUINOLONE	ALLELEX	391	391	100	100	391	WP_004212918.1	multidrug efflux RND transporter periplasmic adaptor subunit OqxA11
kp220531_barcode81	2656768	2657625	+	blaSHV-1	broad-spectrum class A beta-lactamase SHV-1	BETA-LACTAM	BETA-LACTAM	ALLELEX	286	286	100	100	286	WP_001620095.1	broad-spectrum class A beta-lactamase SHV-1
kp220531_barcode81	4569937	4570353	-	fosA10	fosfomycin resistance glutathione transferase FosA10	FOSFOMYCIN	FOSFOMYCIN	ALLELEX	139	139	100	100	139	WP_004214174.1	fosfomycin resistance glutathione transferase FosA10
kp220531_barcode84	29459	30640	-	emrD	multidrug efflux MFS transporter EmrD	EFFLUX	EFFLUX	BLASTX	394	394	100	99.49	394	ACN65732.1	multidrug efflux MFS transporter EmrD
kp220531_barcode84	1135781	1138930	-	oqxB32	multidrug efflux RND transporter permease subunit OqxB32	PHENICOL/QUINOLONE	PHENICOL/QUINOLONE	ALLELEX	1050	1050	100	100	1050	WP_023342632.1	multidrug efflux RND transporter permease subunit OqxB32
kp220531_barcode84	1138957	1140129	-	oqxA	multidrug efflux RND transporter periplasmic adaptor subunit OqxA	PHENICOL/QUINOLONE	PHENICOL/QUINOLONE	EXACTX	391	391	100	100	391	WP_002914189.1	multidrug efflux RND transporter periplasmic adaptor subunit OqxA
kp220531_barcode84	2645226	2646083	+	blaSHV-1	broad-spectrum class A beta-lactamase SHV-1	BETA-LACTAM	BETA-LACTAM	ALLELEX	286	286	100	100	286	WP_001620095.1	broad-spectrum class A beta-lactamase SHV-1
kp220531_barcode84	4555044	4555457	-	fosA	FosA5 family fosfomycin resistance glutathione transferase	FOSFOMYCIN	FOSFOMYCIN	BLASTX	138	139	99.28	97.1	138	WP_004146118.1	FosA5 family fosfomycin resistance glutathione transferase
kp220615_barcode01	29516	30697	-	emrD	multidrug efflux MFS transporter EmrD	EFFLUX	EFFLUX	BLASTX	394	394	100	99.49	394	ACN65732.1	multidrug efflux MFS transporter EmrD
kp220615_barcode01	1164263	1166170	-	oqxB	multidrug efflux RND transporter permease subunit OqxB	PHENICOL/QUINOLONE	PHENICOL/QUINOLONE	PARTIALX	636	1050	60.57	100	636	WP_004149399.1	multidrug efflux RND transporter permease subunit OqxB19
kp220615_barcode01	1166197	1167369	-	oqxA	multidrug efflux RND transporter periplasmic adaptor subunit OqxA	PHENICOL/QUINOLONE	PHENICOL/QUINOLONE	BLASTX	391	391	100	99.74	391	WP_002914189.1	multidrug efflux RND transporter periplasmic adaptor subunit OqxA
kp220615_barcode01	2717700	2718557	+	blaSHV-11	broad-spectrum class A beta-lactamase SHV-11	BETA-LACTAM	BETA-LACTAM	ALLELEX	286	286	100	100	286	WP_004176269.1	broad-spectrum class A beta-lactamase SHV-11
kp220615_barcode01	4589135	4589551	-	fosA	FosA5 family fosfomycin resistance glutathione transferase	FOSFOMYCIN	FOSFOMYCIN	EXACTX	139	139	100	100	139	WP_004146118.1	FosA5 family fosfomycin resistance glutathione transferase
kp220615_barcode03	29457	30638	-	emrD	multidrug efflux MFS transporter EmrD	EFFLUX	EFFLUX	BLASTX	394	394	100	99.24	394	ACN65732.1	multidrug efflux MFS transporter EmrD
kp220615_barcode03	1186423	1189572	-	oqxB14	multidrug efflux RND transporter permease subunit OqxB14	PHENICOL/QUINOLONE	PHENICOL/QUINOLONE	ALLELEX	1050	1050	100	100	1050	WP_019704817.1	multidrug efflux RND transporter permease subunit OqxB14
kp220615_barcode03	1189599	1190771	-	oqxA	multidrug efflux RND transporter periplasmic adaptor subunit OqxA	PHENICOL/QUINOLONE	PHENICOL/QUINOLONE	EXACTX	391	391	100	100	391	WP_002914189.1	multidrug efflux RND transporter periplasmic adaptor subunit OqxA
kp220615_barcode03	2624890	2625747	+	blaSHV-11	broad-spectrum class A beta-lactamase SHV-11	BETA-LACTAM	BETA-LACTAM	ALLELEX	286	286	100	100	286	WP_004176269.1	broad-spectrum class A beta-lactamase SHV-11
kp220615_barcode03	4600928	4601344	-	fosA	FosA5 family fosfomycin resistance glutathione transferase	FOSFOMYCIN	FOSFOMYCIN	EXACTX	139	139	100	100	139	WP_004146118.1	FosA5 family fosfomycin resistance glutathione transferase
kp220615_barcode04	29672	30589	-	emrD	multidrug efflux MFS transporter EmrD	EFFLUX	EFFLUX	PARTIALX	306	394	77.66	97.71	306	ACN65732.1	multidrug efflux MFS transporter EmrD
kp220615_barcode04	2342708	2343571	-	blaSHV	SHV family class A beta-lactamase	BETA-LACTAM	BETA-LACTAM	BLASTX	288	288	100	99.31	288	WP_021440083.1	broad-spectrum class A beta-lactamase SHV-187
kp220615_barcode04	3921125	3921745	+	oqxA	multidrug efflux RND transporter periplasmic adaptor subunit OqxA	PHENICOL/QUINOLONE	PHENICOL/QUINOLONE	PARTIALX	207	391	52.94	100	207	WP_004212918.1	multidrug efflux RND transporter periplasmic adaptor subunit OqxA11
kp220615_barcode04	3921772	3924921	+	oqxB19	multidrug efflux RND transporter permease subunit OqxB19	PHENICOL/QUINOLONE	PHENICOL/QUINOLONE	ALLELEX	1050	1050	100	100	1050	WP_004149399.1	multidrug efflux RND transporter permease subunit OqxB19
kp220615_barcode04	4655730	4656053	-	fosA	FosA5 family fosfomycin resistance glutathione transferase	FOSFOMYCIN	FOSFOMYCIN	PARTIALX	108	139	77.7	100	108	WP_009486251.1	FosA5 family fosfomycin resistance glutathione transferase
kp220615_barcode05	29517	30698	-	emrD	multidrug efflux MFS transporter EmrD	EFFLUX	EFFLUX	BLASTX	394	394	100	99.24	394	ACN65732.1	multidrug efflux MFS transporter EmrD
kp220615_barcode05	1140414	1143563	-	oqxB14	multidrug efflux RND transporter permease subunit OqxB14	PHENICOL/QUINOLONE	PHENICOL/QUINOLONE	ALLELEX	1050	1050	100	100	1050	WP_019704817.1	multidrug efflux RND transporter permease subunit OqxB14
kp220615_barcode05	1143590	1144762	-	oqxA	multidrug efflux RND transporter periplasmic adaptor subunit OqxA	PHENICOL/QUINOLONE	PHENICOL/QUINOLONE	EXACTX	391	391	100	100	391	WP_002914189.1	multidrug efflux RND transporter periplasmic adaptor subunit OqxA
kp220615_barcode05	2658759	2659616	+	blaSHV-1	broad-spectrum class A beta-lactamase SHV-1	BETA-LACTAM	BETA-LACTAM	ALLELEX	286	286	100	100	286	WP_001620095.1	broad-spectrum class A beta-lactamase SHV-1
kp220615_barcode05	4650887	4651303	-	fosA	FosA5 family fosfomycin resistance glutathione transferase	FOSFOMYCIN	FOSFOMYCIN	EXACTX	139	139	100	100	139	WP_004146118.1	FosA5 family fosfomycin resistance glutathione transferase
kp220615_barcode06	29517	30698	-	emrD	multidrug efflux MFS transporter EmrD	EFFLUX	EFFLUX	BLASTX	394	394	100	99.49	394	ACN65732.1	multidrug efflux MFS transporter EmrD
kp220615_barcode06	1164269	1167418	-	oqxB5	multidrug efflux RND transporter permease subunit OqxB5	PHENICOL/QUINOLONE	PHENICOL/QUINOLONE	ALLELEX	1050	1050	100	100	1050	WP_004174783.1	multidrug efflux RND transporter permease subunit OqxB5
kp220615_barcode06	1167445	1168617	-	oqxA	multidrug efflux RND transporter periplasmic adaptor subunit OqxA	PHENICOL/QUINOLONE	PHENICOL/QUINOLONE	BLASTX	391	391	100	99.74	391	WP_002914189.1	multidrug efflux RND transporter periplasmic adaptor subunit OqxA
kp220615_barcode06	2649433	2650290	+	blaSHV-11	broad-spectrum class A beta-lactamase SHV-11	BETA-LACTAM	BETA-LACTAM	ALLELEX	286	286	100	100	286	WP_004176269.1	broad-spectrum class A beta-lactamase SHV-11
kp220615_barcode06	4559876	4560292	-	fosA5	fosfomycin resistance glutathione transferase FosA5	FOSFOMYCIN	FOSFOMYCIN	ALLELEX	139	139	100	100	139	WP_012579083.1	fosfomycin resistance glutathione transferase FosA5
kp220615_barcode07	29457	30638	-	emrD	multidrug efflux MFS transporter EmrD	EFFLUX	EFFLUX	BLASTX	394	394	100	99.49	394	ACN65732.1	multidrug efflux MFS transporter EmrD
kp220615_barcode07	2641527	2642384	+	blaSHV-11	broad-spectrum class A beta-lactamase SHV-11	BETA-LACTAM	BETA-LACTAM	ALLELEX	286	286	100	100	286	WP_004176269.1	broad-spectrum class A beta-lactamase SHV-11
kp220615_barcode07	4404395	4404811	-	fosA	FosA5 family fosfomycin resistance glutathione transferase	FOSFOMYCIN	FOSFOMYCIN	EXACTX	139	139	100	100	139	WP_004146118.1	FosA5 family fosfomycin resistance glutathione transferase
kp220628_barcode03	29516	30697	-	emrD	multidrug efflux MFS transporter EmrD	EFFLUX	EFFLUX	BLASTX	394	394	100	99.49	394	ACN65732.1	multidrug efflux MFS transporter EmrD
kp220628_barcode03	1138007	1141156	-	oqxB32	multidrug efflux RND transporter permease subunit OqxB32	PHENICOL/QUINOLONE	PHENICOL/QUINOLONE	ALLELEX	1050	1050	100	100	1050	WP_023342632.1	multidrug efflux RND transporter permease subunit OqxB32
kp220628_barcode03	1141183	1142355	-	oqxA	multidrug efflux RND transporter periplasmic adaptor subunit OqxA	PHENICOL/QUINOLONE	PHENICOL/QUINOLONE	EXACTX	391	391	100	100	391	WP_002914189.1	multidrug efflux RND transporter periplasmic adaptor subunit OqxA
kp220628_barcode03	2654381	2655244	+	blaSHV-187	broad-spectrum class A beta-lactamase SHV-187	BETA-LACTAM	CEPHALOSPORIN	ALLELEX	288	288	100	100	288	WP_021440083.1	broad-spectrum class A beta-lactamase SHV-187
kp220628_barcode03	4591092	4591508	-	fosA10	fosfomycin resistance glutathione transferase FosA10	FOSFOMYCIN	FOSFOMYCIN	ALLELEX	139	139	100	100	139	WP_004214174.1	fosfomycin resistance glutathione transferase FosA10
kp220628_barcode04	29518	30699	-	emrD	multidrug efflux MFS transporter EmrD	EFFLUX	EFFLUX	BLASTX	394	394	100	99.49	394	ACN65732.1	multidrug efflux MFS transporter EmrD
kp220628_barcode04	2529062	2529919	+	blaSHV-62	broad-spectrum class A beta-lactamase SHV-62	BETA-LACTAM	BETA-LACTAM	ALLELEX	286	286	100	100	286	WP_063864696.1	broad-spectrum class A beta-lactamase SHV-62
kp220628_barcode04	4380390	4380806	-	fosA	FosA5 family fosfomycin resistance glutathione transferase	FOSFOMYCIN	FOSFOMYCIN	EXACTX	139	139	100	100	139	WP_004146118.1	FosA5 family fosfomycin resistance glutathione transferase
kp220628_barcode05	29520	30701	-	emrD	multidrug efflux MFS transporter EmrD	EFFLUX	EFFLUX	BLASTX	394	394	100	99.49	394	ACN65732.1	multidrug efflux MFS transporter EmrD
kp220628_barcode05	1184829	1187978	-	oqxB14	multidrug efflux RND transporter permease subunit OqxB14	PHENICOL/QUINOLONE	PHENICOL/QUINOLONE	ALLELEX	1050	1050	100	100	1050	WP_019704817.1	multidrug efflux RND transporter permease subunit OqxB14
kp220628_barcode05	1188005	1189177	-	oqxA	multidrug efflux RND transporter periplasmic adaptor subunit OqxA	PHENICOL/QUINOLONE	PHENICOL/QUINOLONE	EXACTX	391	391	100	100	391	WP_002914189.1	multidrug efflux RND transporter periplasmic adaptor subunit OqxA
kp220628_barcode05	2897686	2898543	+	blaSHV-75	broad-spectrum class A beta-lactamase SHV-75	BETA-LACTAM	BETA-LACTAM	ALLELEX	286	286	100	100	286	WP_023316270.1	broad-spectrum class A beta-lactamase SHV-75
kp220628_barcode05	4756256	4756672	-	fosA	FosA5 family fosfomycin resistance glutathione transferase	FOSFOMYCIN	FOSFOMYCIN	EXACTX	139	139	100	100	139	WP_004146118.1	FosA5 family fosfomycin resistance glutathione transferase
kp220713_barcode44	29519	30700	-	emrD	multidrug efflux MFS transporter EmrD	EFFLUX	EFFLUX	BLASTX	394	394	100	99.49	394	ACN65732.1	multidrug efflux MFS transporter EmrD
kp220713_barcode44	1138153	1141302	-	oqxB25	multidrug efflux RND transporter permease subunit OqxB25	PHENICOL/QUINOLONE	PHENICOL/QUINOLONE	ALLELEX	1050	1050	100	100	1050	WP_016947602.1	multidrug efflux RND transporter permease subunit OqxB25
kp220713_barcode44	1141329	1142501	-	oqxA	multidrug efflux RND transporter periplasmic adaptor subunit OqxA	PHENICOL/QUINOLONE	PHENICOL/QUINOLONE	EXACTX	391	391	100	100	391	WP_002914189.1	multidrug efflux RND transporter periplasmic adaptor subunit OqxA
kp220713_barcode44	2628458	2629315	+	blaSHV-11	broad-spectrum class A beta-lactamase SHV-11	BETA-LACTAM	BETA-LACTAM	ALLELEX	286	286	100	100	286	WP_004176269.1	broad-spectrum class A beta-lactamase SHV-11
kp220713_barcode44	4523808	4524221	-	fosA	FosA5 family fosfomycin resistance glutathione transferase	FOSFOMYCIN	FOSFOMYCIN	BLASTX	138	139	99.28	99.28	138	WP_004146118.1	FosA5 family fosfomycin resistance glutathione transferase
kp220713_barcode45	29458	30639	-	emrD	multidrug efflux MFS transporter EmrD	EFFLUX	EFFLUX	BLASTX	394	394	100	99.49	394	ACN65732.1	multidrug efflux MFS transporter EmrD
kp220713_barcode45	1242028	1245177	-	oqxB	multidrug efflux RND transporter permease subunit OqxB	PHENICOL/QUINOLONE	PHENICOL/QUINOLONE	BLASTX	1050	1050	100	99.9	1050	WP_021312368.1	multidrug efflux RND transporter permease subunit OqxB20
kp220713_barcode45	1245204	1246376	-	oqxA	multidrug efflux RND transporter periplasmic adaptor subunit OqxA	PHENICOL/QUINOLONE	PHENICOL/QUINOLONE	EXACTX	391	391	100	100	391	WP_002914189.1	multidrug efflux RND transporter periplasmic adaptor subunit OqxA
kp220713_barcode45	1791667	1792308	-	qnrB1	quinolone resistance pentapeptide repeat protein QnrB1	QUINOLONE	QUINOLONE	ALLELEX	214	214	100	100	214	WP_014386481.1	quinolone resistance pentapeptide repeat protein QnrB1
kp220713_barcode45	1799085	1799942	-	blaSHV-12	extended-spectrum class A beta-lactamase SHV-12	BETA-LACTAM	CEFIDEROCOL/CEPHALOSPORIN	ALLELEX	286	286	100	100	286	WP_002904004.1	extended-spectrum class A beta-lactamase SHV-12
kp220713_barcode45	1800927	1801478	+	aac(6')-Ib-cr5	fluoroquinolone-acetylating aminoglycoside 6'-N-acetyltransferase AAC(6')-Ib-cr5	AMINOGLYCOSIDE/QUINOLONE	AMIKACIN/KANAMYCIN/QUINOLONE/TOBRAMYCIN	ALLELEX	184	184	100	100	184	WP_063840321.1	fluoroquinolone-acetylating aminoglycoside 6'-N-acetyltransferase AAC(6')-Ib-cr5
kp220713_barcode45	1801612	1802439	+	blaOXA-1	oxacillin-hydrolyzing class D beta-lactamase OXA-1	BETA-LACTAM	CEPHALOSPORIN	ALLELEX	276	276	100	100	276	WP_001334766.1	oxacillin-hydrolyzing class D beta-lactamase OXA-1
kp220713_barcode45	1802580	1803020	+	catB3	type B-3 chloramphenicol O-acetyltransferase CatB3	PHENICOL	CHLORAMPHENICOL	PARTIALX	147	210	70	100	147	WP_000186237.1	type B-3 chloramphenicol O-acetyltransferase CatB3
kp220713_barcode45	1812575	1813216	-	qnrB1	quinolone resistance pentapeptide repeat protein QnrB1	QUINOLONE	QUINOLONE	ALLELEX	214	214	100	100	214	WP_014386481.1	quinolone resistance pentapeptide repeat protein QnrB1
kp220713_barcode45	1819992	1820849	-	blaSHV-12	extended-spectrum class A beta-lactamase SHV-12	BETA-LACTAM	CEFIDEROCOL/CEPHALOSPORIN	ALLELEX	286	286	100	100	286	WP_002904004.1	extended-spectrum class A beta-lactamase SHV-12
kp220713_barcode45	1821834	1822385	+	aac(6')-Ib-cr5	fluoroquinolone-acetylating aminoglycoside 6'-N-acetyltransferase AAC(6')-Ib-cr5	AMINOGLYCOSIDE/QUINOLONE	AMIKACIN/KANAMYCIN/QUINOLONE/TOBRAMYCIN	ALLELEX	184	184	100	100	184	WP_063840321.1	fluoroquinolone-acetylating aminoglycoside 6'-N-acetyltransferase AAC(6')-Ib-cr5
kp220713_barcode45	1822519	1823346	+	blaOXA-1	oxacillin-hydrolyzing class D beta-lactamase OXA-1	BETA-LACTAM	CEPHALOSPORIN	ALLELEX	276	276	100	100	276	WP_001334766.1	oxacillin-hydrolyzing class D beta-lactamase OXA-1
kp220713_barcode45	1823487	1823927	+	catB3	type B-3 chloramphenicol O-acetyltransferase CatB3	PHENICOL	CHLORAMPHENICOL	PARTIALX	147	210	70	100	147	WP_000186237.1	type B-3 chloramphenicol O-acetyltransferase CatB3
kp220713_barcode45	1833481	1834122	-	qnrB1	quinolone resistance pentapeptide repeat protein QnrB1	QUINOLONE	QUINOLONE	ALLELEX	214	214	100	100	214	WP_014386481.1	quinolone resistance pentapeptide repeat protein QnrB1
kp220713_barcode45	1840898	1841755	-	blaSHV-12	extended-spectrum class A beta-lactamase SHV-12	BETA-LACTAM	CEFIDEROCOL/CEPHALOSPORIN	ALLELEX	286	286	100	100	286	WP_002904004.1	extended-spectrum class A beta-lactamase SHV-12
kp220713_barcode45	1842740	1843291	+	aac(6')-Ib-cr5	fluoroquinolone-acetylating aminoglycoside 6'-N-acetyltransferase AAC(6')-Ib-cr5	AMINOGLYCOSIDE/QUINOLONE	AMIKACIN/KANAMYCIN/QUINOLONE/TOBRAMYCIN	ALLELEX	184	184	100	100	184	WP_063840321.1	fluoroquinolone-acetylating aminoglycoside 6'-N-acetyltransferase AAC(6')-Ib-cr5
kp220713_barcode45	1843425	1844252	+	blaOXA-1	oxacillin-hydrolyzing class D beta-lactamase OXA-1	BETA-LACTAM	CEPHALOSPORIN	ALLELEX	276	276	100	100	276	WP_001334766.1	oxacillin-hydrolyzing class D beta-lactamase OXA-1
kp220713_barcode45	1844393	1844833	+	catB3	type B-3 chloramphenicol O-acetyltransferase CatB3	PHENICOL	CHLORAMPHENICOL	PARTIALX	147	210	70	100	147	WP_000186237.1	type B-3 chloramphenicol O-acetyltransferase CatB3
kp220713_barcode45	1845698	1846555	+	aac(3)-IIe	aminoglycoside N-acetyltransferase AAC(3)-IIe	AMINOGLYCOSIDE	GENTAMICIN	EXACTX	286	286	100	100	286	WP_000557452.1	aminoglycoside N-acetyltransferase AAC(3)-IIe
kp220713_barcode45	2802658	2803515	+	blaSHV-28	broad-spectrum class A beta-lactamase SHV-28	BETA-LACTAM	BETA-LACTAM	ALLELEX	286	286	100	100	286	WP_004179754.1	broad-spectrum class A beta-lactamase SHV-28
kp220713_barcode45	4664473	4664889	-	fosA	FosA5 family fosfomycin resistance glutathione transferase	FOSFOMYCIN	FOSFOMYCIN	EXACTX	139	139	100	100	139	WP_004146118.1	FosA5 family fosfomycin resistance glutathione transferase
kp220713_barcode46	29456	30637	-	emrD	multidrug efflux MFS transporter EmrD	EFFLUX	EFFLUX	BLASTX	394	394	100	99.49	394	ACN65732.1	multidrug efflux MFS transporter EmrD
kp220713_barcode46	1242011	1245160	-	oqxB	multidrug efflux RND transporter permease subunit OqxB	PHENICOL/QUINOLONE	PHENICOL/QUINOLONE	BLASTX	1050	1050	100	99.9	1050	WP_021312368.1	multidrug efflux RND transporter permease subunit OqxB20
kp220713_barcode46	1245187	1246359	-	oqxA	multidrug efflux RND transporter periplasmic adaptor subunit OqxA	PHENICOL/QUINOLONE	PHENICOL/QUINOLONE	EXACTX	391	391	100	100	391	WP_002914189.1	multidrug efflux RND transporter periplasmic adaptor subunit OqxA
kp220713_barcode46	1774495	1775136	-	qnrB1	quinolone resistance pentapeptide repeat protein QnrB1	QUINOLONE	QUINOLONE	ALLELEX	214	214	100	100	214	WP_014386481.1	quinolone resistance pentapeptide repeat protein QnrB1
kp220713_barcode46	1781912	1782769	-	blaSHV-12	extended-spectrum class A beta-lactamase SHV-12	BETA-LACTAM	CEFIDEROCOL/CEPHALOSPORIN	ALLELEX	286	286	100	100	286	WP_002904004.1	extended-spectrum class A beta-lactamase SHV-12
kp220713_barcode46	1783755	1784306	+	aac(6')-Ib-cr5	fluoroquinolone-acetylating aminoglycoside 6'-N-acetyltransferase AAC(6')-Ib-cr5	AMINOGLYCOSIDE/QUINOLONE	AMIKACIN/KANAMYCIN/QUINOLONE/TOBRAMYCIN	ALLELEX	184	184	100	100	184	WP_063840321.1	fluoroquinolone-acetylating aminoglycoside 6'-N-acetyltransferase AAC(6')-Ib-cr5
kp220713_barcode46	1784440	1784901	+	blaOXA	OXA-1 family class D beta-lactamase	BETA-LACTAM	BETA-LACTAM	PARTIALX	154	276	55.8	98.05	154	WP_001334766.1	oxacillin-hydrolyzing class D beta-lactamase OXA-1
kp220713_barcode46	1785406	1785846	+	catB3	type B-3 chloramphenicol O-acetyltransferase CatB3	PHENICOL	CHLORAMPHENICOL	PARTIALX	147	210	70	100	147	WP_000186237.1	type B-3 chloramphenicol O-acetyltransferase CatB3
kp220713_barcode46	1795407	1796048	-	qnrB1	quinolone resistance pentapeptide repeat protein QnrB1	QUINOLONE	QUINOLONE	ALLELEX	214	214	100	100	214	WP_014386481.1	quinolone resistance pentapeptide repeat protein QnrB1
kp220713_barcode46	1802826	1803683	-	blaSHV-12	extended-spectrum class A beta-lactamase SHV-12	BETA-LACTAM	CEFIDEROCOL/CEPHALOSPORIN	ALLELEX	286	286	100	100	286	WP_002904004.1	extended-spectrum class A beta-lactamase SHV-12
kp220713_barcode46	1804668	1805219	+	aac(6')-Ib-cr5	fluoroquinolone-acetylating aminoglycoside 6'-N-acetyltransferase AAC(6')-Ib-cr5	AMINOGLYCOSIDE/QUINOLONE	AMIKACIN/KANAMYCIN/QUINOLONE/TOBRAMYCIN	ALLELEX	184	184	100	100	184	WP_063840321.1	fluoroquinolone-acetylating aminoglycoside 6'-N-acetyltransferase AAC(6')-Ib-cr5
kp220713_barcode46	1805353	1806180	+	blaOXA-1	oxacillin-hydrolyzing class D beta-lactamase OXA-1	BETA-LACTAM	CEPHALOSPORIN	ALLELEX	276	276	100	100	276	WP_001334766.1	oxacillin-hydrolyzing class D beta-lactamase OXA-1
kp220713_barcode46	1806321	1806761	+	catB3	type B-3 chloramphenicol O-acetyltransferase CatB3	PHENICOL	CHLORAMPHENICOL	PARTIALX	147	210	70	100	147	WP_000186237.1	type B-3 chloramphenicol O-acetyltransferase CatB3
kp220713_barcode46	1807626	1808483	+	aac(3)-IIe	aminoglycoside N-acetyltransferase AAC(3)-IIe	AMINOGLYCOSIDE	GENTAMICIN	EXACTX	286	286	100	100	286	WP_000557452.1	aminoglycoside N-acetyltransferase AAC(3)-IIe
kp220713_barcode46	2764571	2765428	+	blaSHV-28	broad-spectrum class A beta-lactamase SHV-28	BETA-LACTAM	BETA-LACTAM	ALLELEX	286	286	100	100	286	WP_004179754.1	broad-spectrum class A beta-lactamase SHV-28
kp220713_barcode46	4626379	4626795	-	fosA	FosA5 family fosfomycin resistance glutathione transferase	FOSFOMYCIN	FOSFOMYCIN	EXACTX	139	139	100	100	139	WP_004146118.1	FosA5 family fosfomycin resistance glutathione transferase
kp220713_barcode47	29520	30701	-	emrD	multidrug efflux MFS transporter EmrD	EFFLUX	EFFLUX	BLASTX	394	394	100	99.49	394	ACN65732.1	multidrug efflux MFS transporter EmrD
kp220713_barcode47	1138311	1141460	-	oqxB25	multidrug efflux RND transporter permease subunit OqxB25	PHENICOL/QUINOLONE	PHENICOL/QUINOLONE	ALLELEX	1050	1050	100	100	1050	WP_016947602.1	multidrug efflux RND transporter permease subunit OqxB25
kp220713_barcode47	1141487	1142659	-	oqxA	multidrug efflux RND transporter periplasmic adaptor subunit OqxA	PHENICOL/QUINOLONE	PHENICOL/QUINOLONE	EXACTX	391	391	100	100	391	WP_002914189.1	multidrug efflux RND transporter periplasmic adaptor subunit OqxA
kp220713_barcode47	2763451	2764308	+	blaSHV-11	broad-spectrum class A beta-lactamase SHV-11	BETA-LACTAM	BETA-LACTAM	ALLELEX	286	286	100	100	286	WP_004176269.1	broad-spectrum class A beta-lactamase SHV-11
kp220713_barcode47	4712817	4713233	-	fosA	FosA5 family fosfomycin resistance glutathione transferase	FOSFOMYCIN	FOSFOMYCIN	BLASTX	139	139	100	98.56	139	WP_004146118.1	FosA5 family fosfomycin resistance glutathione transferase
kp220713_barcode53	29458	30639	-	emrD	multidrug efflux MFS transporter EmrD	EFFLUX	EFFLUX	BLASTX	394	394	100	99.49	394	ACN65732.1	multidrug efflux MFS transporter EmrD
kp220713_barcode53	1216762	1219911	-	oqxB25	multidrug efflux RND transporter permease subunit OqxB25	PHENICOL/QUINOLONE	PHENICOL/QUINOLONE	ALLELEX	1050	1050	100	100	1050	WP_016947602.1	multidrug efflux RND transporter permease subunit OqxB25
kp220713_barcode53	1219938	1221110	-	oqxA	multidrug efflux RND transporter periplasmic adaptor subunit OqxA	PHENICOL/QUINOLONE	PHENICOL/QUINOLONE	EXACTX	391	391	100	100	391	WP_002914189.1	multidrug efflux RND transporter periplasmic adaptor subunit OqxA
kp220713_barcode53	2716896	2717753	+	blaSHV	SHV family class A beta-lactamase	BETA-LACTAM	BETA-LACTAM	BLASTX	286	286	100	99.65	286	WP_063864678.1	broad-spectrum class A beta-lactamase SHV-36
kp220713_barcode53	4673623	4674039	-	fosA10	fosfomycin resistance glutathione transferase FosA10	FOSFOMYCIN	FOSFOMYCIN	ALLELEX	139	139	100	100	139	WP_004214174.1	fosfomycin resistance glutathione transferase FosA10
kp220726_barcode01	29457	30638	-	emrD	multidrug efflux MFS transporter EmrD	EFFLUX	EFFLUX	BLASTX	394	394	100	99.49	394	ACN65732.1	multidrug efflux MFS transporter EmrD
kp220726_barcode01	2782591	2783448	+	blaSHV-14	broad-spectrum class A beta-lactamase SHV-14	BETA-LACTAM	BETA-LACTAM	ALLELEX	286	286	100	100	286	WP_063864625.1	broad-spectrum class A beta-lactamase SHV-14
kp220726_barcode01	4639316	4639732	-	fosA10	fosfomycin resistance glutathione transferase FosA10	FOSFOMYCIN	FOSFOMYCIN	ALLELEX	139	139	100	100	139	WP_004214174.1	fosfomycin resistance glutathione transferase FosA10
kp220726_barcode04	29455	30636	-	emrD	multidrug efflux MFS transporter EmrD	EFFLUX	EFFLUX	BLASTX	394	394	100	99.49	394	ACN65732.1	multidrug efflux MFS transporter EmrD
kp220726_barcode04	1177756	1180905	-	oqxB	multidrug efflux RND transporter permease subunit OqxB	PHENICOL/QUINOLONE	PHENICOL/QUINOLONE	BLASTX	1050	1050	100	99.9	1050	WP_004149399.1	multidrug efflux RND transporter permease subunit OqxB19
kp220726_barcode04	1180932	1182104	-	oqxA11	multidrug efflux RND transporter periplasmic adaptor subunit OqxA11	PHENICOL/QUINOLONE	PHENICOL/QUINOLONE	ALLELEX	391	391	100	100	391	WP_004212918.1	multidrug efflux RND transporter periplasmic adaptor subunit OqxA11
kp220726_barcode04	2830007	2830864	+	blaSHV-1	broad-spectrum class A beta-lactamase SHV-1	BETA-LACTAM	BETA-LACTAM	ALLELEX	286	286	100	100	286	WP_001620095.1	broad-spectrum class A beta-lactamase SHV-1
kp220726_barcode04	4678053	4678469	-	fosA	FosA5 family fosfomycin resistance glutathione transferase	FOSFOMYCIN	FOSFOMYCIN	BLASTX	139	139	100	99.28	139	WP_004214174.1	fosfomycin resistance glutathione transferase FosA10
kp220726_barcode05	29364	30545	-	emrD	multidrug efflux MFS transporter EmrD	EFFLUX	EFFLUX	BLASTX	394	394	100	99.49	394	ACN65732.1	multidrug efflux MFS transporter EmrD
kp220726_barcode05	1202096	1205245	-	oqxB19	multidrug efflux RND transporter permease subunit OqxB19	PHENICOL/QUINOLONE	PHENICOL/QUINOLONE	ALLELEX	1050	1050	100	100	1050	WP_004149399.1	multidrug efflux RND transporter permease subunit OqxB19
kp220726_barcode05	1205272	1206444	-	oqxA	multidrug efflux RND transporter periplasmic adaptor subunit OqxA	PHENICOL/QUINOLONE	PHENICOL/QUINOLONE	EXACTX	391	391	100	100	391	WP_002914189.1	multidrug efflux RND transporter periplasmic adaptor subunit OqxA
kp220726_barcode05	2699868	2700725	+	blaSHV-1	broad-spectrum class A beta-lactamase SHV-1	BETA-LACTAM	BETA-LACTAM	ALLELEX	286	286	100	100	286	WP_001620095.1	broad-spectrum class A beta-lactamase SHV-1
kp220726_barcode05	4751186	4751602	-	fosA	FosA5 family fosfomycin resistance glutathione transferase	FOSFOMYCIN	FOSFOMYCIN	BLASTX	139	139	100	97.84	139	WP_004146118.1	FosA5 family fosfomycin resistance glutathione transferase
kp220726_barcode05	4815043	4815264	-	fosA7	FosA7 family fosfomycin resistance glutathione transferase	FOSFOMYCIN	FOSFOMYCIN	PARTIALX	74	140	52.86	95.95	74	WP_000941934.1	fosfomycin resistance glutathione transferase FosA7
kp220726_barcode11	29456	30637	-	emrD	multidrug efflux MFS transporter EmrD	EFFLUX	EFFLUX	BLASTX	394	394	100	99.49	394	ACN65732.1	multidrug efflux MFS transporter EmrD
kp220726_barcode11	1181235	1184384	-	oqxB	multidrug efflux RND transporter permease subunit OqxB	PHENICOL/QUINOLONE	PHENICOL/QUINOLONE	BLASTX	1050	1050	100	99.9	1050	WP_021312368.1	multidrug efflux RND transporter permease subunit OqxB20
kp220726_barcode11	1184411	1185583	-	oqxA	multidrug efflux RND transporter periplasmic adaptor subunit OqxA	PHENICOL/QUINOLONE	PHENICOL/QUINOLONE	EXACTX	391	391	100	100	391	WP_002914189.1	multidrug efflux RND transporter periplasmic adaptor subunit OqxA
kp220726_barcode11	2756138	2756995	+	blaSHV-28	broad-spectrum class A beta-lactamase SHV-28	BETA-LACTAM	BETA-LACTAM	ALLELEX	286	286	100	100	286	WP_004179754.1	broad-spectrum class A beta-lactamase SHV-28
kp220726_barcode11	4551478	4551894	-	fosA	FosA5 family fosfomycin resistance glutathione transferase	FOSFOMYCIN	FOSFOMYCIN	EXACTX	139	139	100	100	139	WP_004146118.1	FosA5 family fosfomycin resistance glutathione transferase
kp220726_barcode12	29459	30640	-	emrD	multidrug efflux MFS transporter EmrD	EFFLUX	EFFLUX	BLASTX	394	394	100	99.49	394	ACN65732.1	multidrug efflux MFS transporter EmrD
kp220726_barcode12	1205972	1209121	-	oqxB19	multidrug efflux RND transporter permease subunit OqxB19	PHENICOL/QUINOLONE	PHENICOL/QUINOLONE	ALLELEX	1050	1050	100	100	1050	WP_004149399.1	multidrug efflux RND transporter permease subunit OqxB19
kp220726_barcode12	1209148	1210320	-	oqxA	multidrug efflux RND transporter periplasmic adaptor subunit OqxA	PHENICOL/QUINOLONE	PHENICOL/QUINOLONE	BLASTX	391	391	100	99.74	391	WP_004212918.1	multidrug efflux RND transporter periplasmic adaptor subunit OqxA11
kp220726_barcode12	2837377	2838234	+	blaSHV-60	broad-spectrum class A beta-lactamase SHV-60	BETA-LACTAM	BETA-LACTAM	ALLELEX	286	286	100	100	286	WP_004183952.1	broad-spectrum class A beta-lactamase SHV-60
kp220726_barcode12	4689001	4689261	-	fosA	FosA5 family fosfomycin resistance glutathione transferase	FOSFOMYCIN	FOSFOMYCIN	PARTIALX	87	139	62.59	98.85	87	WP_004146118.1	FosA5 family fosfomycin resistance glutathione transferase
kp220726_barcode14	29454	30635	-	emrD	multidrug efflux MFS transporter EmrD	EFFLUX	EFFLUX	BLASTX	394	394	100	99.49	394	ACN65732.1	multidrug efflux MFS transporter EmrD
kp220726_barcode14	1202008	1205157	-	oqxB25	multidrug efflux RND transporter permease subunit OqxB25	PHENICOL/QUINOLONE	PHENICOL/QUINOLONE	ALLELEX	1050	1050	100	100	1050	WP_016947602.1	multidrug efflux RND transporter permease subunit OqxB25
kp220726_barcode14	1205184	1206356	-	oqxA	multidrug efflux RND transporter periplasmic adaptor subunit OqxA	PHENICOL/QUINOLONE	PHENICOL/QUINOLONE	EXACTX	391	391	100	100	391	WP_002914189.1	multidrug efflux RND transporter periplasmic adaptor subunit OqxA
kp220726_barcode14	2875886	2876743	+	blaSHV-36	broad-spectrum class A beta-lactamase SHV-36	BETA-LACTAM	BETA-LACTAM	ALLELEX	286	286	100	100	286	WP_063864678.1	broad-spectrum class A beta-lactamase SHV-36
kp220726_barcode14	4634650	4635066	-	fosA10	fosfomycin resistance glutathione transferase FosA10	FOSFOMYCIN	FOSFOMYCIN	ALLELEX	139	139	100	100	139	WP_004214174.1	fosfomycin resistance glutathione transferase FosA10
kp220726_barcode17	29369	30550	-	emrD	multidrug efflux MFS transporter EmrD	EFFLUX	EFFLUX	BLASTX	394	394	100	99.49	394	ACN65732.1	multidrug efflux MFS transporter EmrD
kp220726_barcode17	1202773	1205922	-	oqxB19	multidrug efflux RND transporter permease subunit OqxB19	PHENICOL/QUINOLONE	PHENICOL/QUINOLONE	ALLELEX	1050	1050	100	100	1050	WP_004149399.1	multidrug efflux RND transporter permease subunit OqxB19
kp220726_barcode17	1205949	1207121	-	oqxA	multidrug efflux RND transporter periplasmic adaptor subunit OqxA	PHENICOL/QUINOLONE	PHENICOL/QUINOLONE	EXACTX	391	391	100	100	391	WP_002914189.1	multidrug efflux RND transporter periplasmic adaptor subunit OqxA
kp220726_barcode17	2720728	2721585	+	blaSHV-1	broad-spectrum class A beta-lactamase SHV-1	BETA-LACTAM	BETA-LACTAM	ALLELEX	286	286	100	100	286	WP_001620095.1	broad-spectrum class A beta-lactamase SHV-1
kp220726_barcode17	4714106	4714522	-	fosA	FosA5 family fosfomycin resistance glutathione transferase	FOSFOMYCIN	FOSFOMYCIN	BLASTX	139	139	100	97.84	139	WP_004146118.1	FosA5 family fosfomycin resistance glutathione transferase
kp220726_barcode17	4777960	4778181	-	fosA7	FosA7 family fosfomycin resistance glutathione transferase	FOSFOMYCIN	FOSFOMYCIN	PARTIALX	74	140	52.86	94.59	74	WP_000941934.1	fosfomycin resistance glutathione transferase FosA7
kp220809_barcode36	29366	30547	-	emrD	multidrug efflux MFS transporter EmrD	EFFLUX	EFFLUX	BLASTX	394	394	100	99.49	394	ACN65732.1	multidrug efflux MFS transporter EmrD
kp220809_barcode36	1223174	1226323	-	oqxB19	multidrug efflux RND transporter permease subunit OqxB19	PHENICOL/QUINOLONE	PHENICOL/QUINOLONE	ALLELEX	1050	1050	100	100	1050	WP_004149399.1	multidrug efflux RND transporter permease subunit OqxB19
kp220809_barcode36	1226350	1227522	-	oqxA	multidrug efflux RND transporter periplasmic adaptor subunit OqxA	PHENICOL/QUINOLONE	PHENICOL/QUINOLONE	EXACTX	391	391	100	100	391	WP_002914189.1	multidrug efflux RND transporter periplasmic adaptor subunit OqxA
kp220809_barcode36	2758794	2759651	+	blaSHV-1	broad-spectrum class A beta-lactamase SHV-1	BETA-LACTAM	BETA-LACTAM	ALLELEX	286	286	100	100	286	WP_001620095.1	broad-spectrum class A beta-lactamase SHV-1
kp220809_barcode36	4654113	4654529	-	fosA	FosA5 family fosfomycin resistance glutathione transferase	FOSFOMYCIN	FOSFOMYCIN	BLASTX	139	139	100	97.84	139	WP_004146118.1	FosA5 family fosfomycin resistance glutathione transferase
kp220809_barcode36	4717974	4718195	-	fosA7	FosA7 family fosfomycin resistance glutathione transferase	FOSFOMYCIN	FOSFOMYCIN	PARTIALX	74	140	52.86	95.95	74	WP_000941934.1	fosfomycin resistance glutathione transferase FosA7
kp220809_barcode37	29519	30700	-	emrD	multidrug efflux MFS transporter EmrD	EFFLUX	EFFLUX	BLASTX	394	394	100	99.49	394	ACN65732.1	multidrug efflux MFS transporter EmrD
kp220809_barcode37	1194443	1197592	-	oqxB	multidrug efflux RND transporter permease subunit OqxB	PHENICOL/QUINOLONE	PHENICOL/QUINOLONE	BLASTX	1050	1050	100	99.81	1050	WP_004149399.1	multidrug efflux RND transporter permease subunit OqxB19
kp220809_barcode37	1197619	1198791	-	oqxA	multidrug efflux RND transporter periplasmic adaptor subunit OqxA	PHENICOL/QUINOLONE	PHENICOL/QUINOLONE	EXACTX	391	391	100	100	391	WP_002914189.1	multidrug efflux RND transporter periplasmic adaptor subunit OqxA
kp220809_barcode37	2690896	2691753	+	blaSHV-1	broad-spectrum class A beta-lactamase SHV-1	BETA-LACTAM	BETA-LACTAM	ALLELEX	286	286	100	100	286	WP_001620095.1	broad-spectrum class A beta-lactamase SHV-1
kp220809_barcode37	4467073	4467489	-	fosA	FosA5 family fosfomycin resistance glutathione transferase	FOSFOMYCIN	FOSFOMYCIN	BLASTX	139	139	100	98.56	139	WP_004146118.1	FosA5 family fosfomycin resistance glutathione transferase
kp220809_barcode45	29516	30697	-	emrD	multidrug efflux MFS transporter EmrD	EFFLUX	EFFLUX	BLASTX	394	394	100	99.49	394	ACN65732.1	multidrug efflux MFS transporter EmrD
kp220809_barcode45	2536014	2536871	+	blaSHV-1	broad-spectrum class A beta-lactamase SHV-1	BETA-LACTAM	BETA-LACTAM	ALLELEX	286	286	100	100	286	WP_001620095.1	broad-spectrum class A beta-lactamase SHV-1
kp220809_barcode45	4413744	4414160	-	fosA	FosA5 family fosfomycin resistance glutathione transferase	FOSFOMYCIN	FOSFOMYCIN	EXACTX	139	139	100	100	139	WP_004146118.1	FosA5 family fosfomycin resistance glutathione transferase
kp220823_barcode67	29136	30314	-	emrD	multidrug efflux MFS transporter EmrD	EFFLUX	EFFLUX	BLASTX	393	394	100	98.98	394	ACN65732.1	multidrug efflux MFS transporter EmrD
kp220823_barcode67	1187273	1189180	-	oqxB	multidrug efflux RND transporter permease subunit OqxB	PHENICOL/QUINOLONE	PHENICOL/QUINOLONE	INTERNAL_STOP	636	1050	60.57	92.37	642	WP_004174783.1	multidrug efflux RND transporter permease subunit OqxB5
kp220823_barcode67	1189207	1190379	-	oqxA	multidrug efflux RND transporter periplasmic adaptor subunit OqxA	PHENICOL/QUINOLONE	PHENICOL/QUINOLONE	EXACTX	391	391	100	100	391	WP_002914189.1	multidrug efflux RND transporter periplasmic adaptor subunit OqxA
kp220823_barcode67	2742741	2743301	+	blaSHV	SHV family class A beta-lactamase	BETA-LACTAM	BETA-LACTAM	PARTIALX	187	286	65.38	98.4	187	WP_063864721.1	broad-spectrum class A beta-lactamase SHV-99
kp220823_barcode67	4560593	4561009	-	fosA	FosA5 family fosfomycin resistance glutathione transferase	FOSFOMYCIN	FOSFOMYCIN	EXACTX	139	139	100	100	139	WP_004146118.1	FosA5 family fosfomycin resistance glutathione transferase
kp220823_barcode67	4608901	4609317	-	fosA7	FosA7 family fosfomycin resistance glutathione transferase	FOSFOMYCIN	FOSFOMYCIN	BLASTX	139	140	100	94.29	140	WP_023216493.1	fosfomycin resistance glutathione transferase FosA7.4
kp220823_barcode74	28902	30083	-	emrD	multidrug efflux MFS transporter EmrD	EFFLUX	EFFLUX	BLASTX	394	394	100	99.24	394	ACN65732.1	multidrug efflux MFS transporter EmrD
kp220823_barcode74	1157137	1160286	-	oqxB19	multidrug efflux RND transporter permease subunit OqxB19	PHENICOL/QUINOLONE	PHENICOL/QUINOLONE	ALLELEX	1050	1050	100	100	1050	WP_004149399.1	multidrug efflux RND transporter permease subunit OqxB19
kp220823_barcode74	1160313	1161485	-	oqxA	multidrug efflux RND transporter periplasmic adaptor subunit OqxA	PHENICOL/QUINOLONE	PHENICOL/QUINOLONE	EXACTX	391	391	100	100	391	WP_002914189.1	multidrug efflux RND transporter periplasmic adaptor subunit OqxA
kp220823_barcode74	2632394	2633251	+	blaSHV-11	broad-spectrum class A beta-lactamase SHV-11	BETA-LACTAM	BETA-LACTAM	ALLELEX	286	286	100	100	286	WP_004176269.1	broad-spectrum class A beta-lactamase SHV-11
kp220823_barcode74	4472837	4473253	-	fosA	FosA5 family fosfomycin resistance glutathione transferase	FOSFOMYCIN	FOSFOMYCIN	BLASTX	139	139	100	98.56	139	WP_004214174.1	fosfomycin resistance glutathione transferase FosA10
kp220823_barcode75	29517	30698	-	emrD	multidrug efflux MFS transporter EmrD	EFFLUX	EFFLUX	BLASTX	394	394	100	99.49	394	ACN65732.1	multidrug efflux MFS transporter EmrD
kp220823_barcode75	1206635	1209784	-	oqxB19	multidrug efflux RND transporter permease subunit OqxB19	PHENICOL/QUINOLONE	PHENICOL/QUINOLONE	ALLELEX	1050	1050	100	100	1050	WP_004149399.1	multidrug efflux RND transporter permease subunit OqxB19
kp220823_barcode75	1209811	1210983	-	oqxA	multidrug efflux RND transporter periplasmic adaptor subunit OqxA	PHENICOL/QUINOLONE	PHENICOL/QUINOLONE	BLASTX	391	391	100	99.74	391	WP_002914189.1	multidrug efflux RND transporter periplasmic adaptor subunit OqxA
kp220823_barcode75	2743947	2744804	+	blaSHV-11	broad-spectrum class A beta-lactamase SHV-11	BETA-LACTAM	BETA-LACTAM	ALLELEX	286	286	100	100	286	WP_004176269.1	broad-spectrum class A beta-lactamase SHV-11
kp220823_barcode75	4558315	4558731	-	fosA	FosA5 family fosfomycin resistance glutathione transferase	FOSFOMYCIN	FOSFOMYCIN	EXACTX	139	139	100	100	139	WP_004146118.1	FosA5 family fosfomycin resistance glutathione transferase
kp220906_barcode84	24400	25581	-	emrD	multidrug efflux MFS transporter EmrD	EFFLUX	EFFLUX	BLASTX	394	394	100	99.49	394	ACN65732.1	multidrug efflux MFS transporter EmrD
kp220906_barcode84	1201252	1203159	-	oqxB	multidrug efflux RND transporter permease subunit OqxB	PHENICOL/QUINOLONE	PHENICOL/QUINOLONE	PARTIALX	636	1050	60.57	100	636	WP_004149399.1	multidrug efflux RND transporter permease subunit OqxB19
kp220906_barcode84	1203186	1204358	-	oqxA11	multidrug efflux RND transporter periplasmic adaptor subunit OqxA11	PHENICOL/QUINOLONE	PHENICOL/QUINOLONE	ALLELEX	391	391	100	100	391	WP_004212918.1	multidrug efflux RND transporter periplasmic adaptor subunit OqxA11
kp220906_barcode84	2707131	2707988	+	blaSHV-1	broad-spectrum class A beta-lactamase SHV-1	BETA-LACTAM	BETA-LACTAM	ALLELEX	286	286	100	100	286	WP_001620095.1	broad-spectrum class A beta-lactamase SHV-1
kp220906_barcode84	4606552	4606968	-	fosA	FosA5 family fosfomycin resistance glutathione transferase	FOSFOMYCIN	FOSFOMYCIN	EXACTX	139	139	100	100	139	WP_004146118.1	FosA5 family fosfomycin resistance glutathione transferase
kp220906_barcode90	29442	30623	-	emrD	multidrug efflux MFS transporter EmrD	EFFLUX	EFFLUX	BLASTX	394	394	100	99.49	394	ACN65732.1	multidrug efflux MFS transporter EmrD
kp220906_barcode90	149250	150086	-	sul1	sulfonamide-resistant dihydropteroate synthase Sul1	SULFONAMIDE	SULFONAMIDE	EXACTX	279	279	100	100	279	WP_000259031.1	sulfonamide-resistant dihydropteroate synthase Sul1
kp220906_barcode90	150594	151382	-	aadA2	ANT(3'')-Ia family aminoglycoside nucleotidyltransferase AadA2	AMINOGLYCOSIDE	STREPTOMYCIN	EXACTX	263	263	100	100	263	WP_001206356.1	ANT(3'')-Ia family aminoglycoside nucleotidyltransferase AadA2
kp220906_barcode90	151793	152287	-	dfrA12	trimethoprim-resistant dihydrofolate reductase DfrA12	TRIMETHOPRIM	TRIMETHOPRIM	EXACTX	165	165	100	100	165	WP_001083725.1	trimethoprim-resistant dihydrofolate reductase DfrA12
kp220906_barcode90	155500	157032	-	qepA	fluoroquinolone efflux MFS transporter QepA	QUINOLONE	QUINOLONE	BLASTX	511	511	100	99.8	511	WP_064760451.1	fluoroquinolone efflux MFS transporter QepA4
kp220906_barcode90	1227896	1229803	-	oqxB	multidrug efflux RND transporter permease subunit OqxB	PHENICOL/QUINOLONE	PHENICOL/QUINOLONE	PARTIALX	636	1050	60.57	99.84	636	WP_004174783.1	multidrug efflux RND transporter permease subunit OqxB5
kp220906_barcode90	1229830	1231002	-	oqxA	multidrug efflux RND transporter periplasmic adaptor subunit OqxA	PHENICOL/QUINOLONE	PHENICOL/QUINOLONE	EXACTX	391	391	100	100	391	WP_002914189.1	multidrug efflux RND transporter periplasmic adaptor subunit OqxA
kp220906_barcode90	2902752	2903609	+	blaSHV-11	broad-spectrum class A beta-lactamase SHV-11	BETA-LACTAM	BETA-LACTAM	ALLELEX	286	286	100	100	286	WP_004176269.1	broad-spectrum class A beta-lactamase SHV-11
kp220906_barcode90	3877541	3878413	+	blaCTX-M-15	extended-spectrum class A beta-lactamase CTX-M-15	BETA-LACTAM	CEPHALOSPORIN	ALLELEX	291	291	100	100	291	WP_000239590.1	extended-spectrum class A beta-lactamase CTX-M-15
kp220906_barcode90	4767285	4767698	-	fosA	FosA5 family fosfomycin resistance glutathione transferase	FOSFOMYCIN	FOSFOMYCIN	BLASTX	138	139	99.28	99.28	138	WP_004146118.1	FosA5 family fosfomycin resistance glutathione transferase
kp220920_barcode04	29516	30697	-	emrD	multidrug efflux MFS transporter EmrD	EFFLUX	EFFLUX	BLASTX	394	394	100	99.49	394	ACN65732.1	multidrug efflux MFS transporter EmrD
kp220920_barcode04	1172308	1175457	-	oqxB14	multidrug efflux RND transporter permease subunit OqxB14	PHENICOL/QUINOLONE	PHENICOL/QUINOLONE	ALLELEX	1050	1050	100	100	1050	WP_019704817.1	multidrug efflux RND transporter permease subunit OqxB14
kp220920_barcode04	1175484	1176656	-	oqxA	multidrug efflux RND transporter periplasmic adaptor subunit OqxA	PHENICOL/QUINOLONE	PHENICOL/QUINOLONE	EXACTX	391	391	100	100	391	WP_002914189.1	multidrug efflux RND transporter periplasmic adaptor subunit OqxA
kp220920_barcode04	2686332	2687189	-	blaSHV-75	broad-spectrum class A beta-lactamase SHV-75	BETA-LACTAM	BETA-LACTAM	ALLELEX	286	286	100	100	286	WP_023316270.1	broad-spectrum class A beta-lactamase SHV-75
kp220920_barcode04	4568109	4568525	-	fosA	FosA5 family fosfomycin resistance glutathione transferase	FOSFOMYCIN	FOSFOMYCIN	EXACTX	139	139	100	100	139	WP_004146118.1	FosA5 family fosfomycin resistance glutathione transferase
kp220920_barcode07	29460	30641	-	emrD	multidrug efflux MFS transporter EmrD	EFFLUX	EFFLUX	BLASTX	394	394	100	99.24	394	ACN65732.1	multidrug efflux MFS transporter EmrD
kp220920_barcode07	1190748	1193897	-	oqxB25	multidrug efflux RND transporter permease subunit OqxB25	PHENICOL/QUINOLONE	PHENICOL/QUINOLONE	ALLELEX	1050	1050	100	100	1050	WP_016947602.1	multidrug efflux RND transporter permease subunit OqxB25
kp220920_barcode07	1193924	1195096	-	oqxA	multidrug efflux RND transporter periplasmic adaptor subunit OqxA	PHENICOL/QUINOLONE	PHENICOL/QUINOLONE	BLASTX	391	391	100	99.74	391	WP_002914189.1	multidrug efflux RND transporter periplasmic adaptor subunit OqxA
kp220920_barcode07	2647600	2648457	+	blaSHV-1	broad-spectrum class A beta-lactamase SHV-1	BETA-LACTAM	BETA-LACTAM	ALLELEX	286	286	100	100	286	WP_001620095.1	broad-spectrum class A beta-lactamase SHV-1
kp220920_barcode07	4507200	4507613	-	fosA	FosA5 family fosfomycin resistance glutathione transferase	FOSFOMYCIN	FOSFOMYCIN	BLASTX	138	139	99.28	100	138	WP_004146118.1	FosA5 family fosfomycin resistance glutathione transferase
kp220920_barcode08	29458	30639	-	emrD	multidrug efflux MFS transporter EmrD	EFFLUX	EFFLUX	BLASTX	394	394	100	99.49	394	ACN65732.1	multidrug efflux MFS transporter EmrD
kp220920_barcode08	1167616	1170765	-	oqxB	multidrug efflux RND transporter permease subunit OqxB	PHENICOL/QUINOLONE	PHENICOL/QUINOLONE	EXACTX	1050	1050	100	100	1050	WP_000347934.1	multidrug efflux RND transporter permease subunit OqxB
kp220920_barcode08	1170792	1171964	-	oqxA	multidrug efflux RND transporter periplasmic adaptor subunit OqxA	PHENICOL/QUINOLONE	PHENICOL/QUINOLONE	EXACTX	391	391	100	100	391	WP_002914189.1	multidrug efflux RND transporter periplasmic adaptor subunit OqxA
kp220920_barcode08	2406272	2407129	-	blaSHV-11	broad-spectrum class A beta-lactamase SHV-11	BETA-LACTAM	BETA-LACTAM	ALLELEX	286	286	100	100	286	WP_004176269.1	broad-spectrum class A beta-lactamase SHV-11
kp220920_barcode08	4566061	4566477	-	fosA	FosA5 family fosfomycin resistance glutathione transferase	FOSFOMYCIN	FOSFOMYCIN	BLASTX	139	139	100	99.28	139	WP_004146118.1	FosA5 family fosfomycin resistance glutathione transferase
kp220920_barcode09	29459	30640	-	emrD	multidrug efflux MFS transporter EmrD	EFFLUX	EFFLUX	BLASTX	394	394	100	99.49	394	ACN65732.1	multidrug efflux MFS transporter EmrD
kp220920_barcode09	2644195	2645052	+	blaSHV-36	broad-spectrum class A beta-lactamase SHV-36	BETA-LACTAM	BETA-LACTAM	ALLELEX	286	286	100	100	286	WP_063864678.1	broad-spectrum class A beta-lactamase SHV-36
kp220920_barcode09	4491833	4492249	-	fosA10	fosfomycin resistance glutathione transferase FosA10	FOSFOMYCIN	FOSFOMYCIN	ALLELEX	139	139	100	100	139	WP_004214174.1	fosfomycin resistance glutathione transferase FosA10
kp220920_barcode10	29521	30702	-	emrD	multidrug efflux MFS transporter EmrD	EFFLUX	EFFLUX	BLASTX	394	394	100	99.49	394	ACN65732.1	multidrug efflux MFS transporter EmrD
kp220920_barcode10	1175691	1178840	-	oqxB19	multidrug efflux RND transporter permease subunit OqxB19	PHENICOL/QUINOLONE	PHENICOL/QUINOLONE	ALLELEX	1050	1050	100	100	1050	WP_004149399.1	multidrug efflux RND transporter permease subunit OqxB19
kp220920_barcode10	1178867	1180039	-	oqxA	multidrug efflux RND transporter periplasmic adaptor subunit OqxA	PHENICOL/QUINOLONE	PHENICOL/QUINOLONE	EXACTX	391	391	100	100	391	WP_002914189.1	multidrug efflux RND transporter periplasmic adaptor subunit OqxA
kp220920_barcode10	2717165	2718022	+	blaSHV-75	broad-spectrum class A beta-lactamase SHV-75	BETA-LACTAM	BETA-LACTAM	ALLELEX	286	286	100	100	286	WP_023316270.1	broad-spectrum class A beta-lactamase SHV-75
kp220920_barcode10	4599047	4599463	-	fosA	FosA5 family fosfomycin resistance glutathione transferase	FOSFOMYCIN	FOSFOMYCIN	EXACTX	139	139	100	100	139	WP_004146118.1	FosA5 family fosfomycin resistance glutathione transferase
kp221004_barcode19	29457	30638	-	emrD	multidrug efflux MFS transporter EmrD	EFFLUX	EFFLUX	BLASTX	394	394	100	99.24	394	ACN65732.1	multidrug efflux MFS transporter EmrD
kp221004_barcode19	1189510	1192659	-	oqxB25	multidrug efflux RND transporter permease subunit OqxB25	PHENICOL/QUINOLONE	PHENICOL/QUINOLONE	ALLELEX	1050	1050	100	100	1050	WP_016947602.1	multidrug efflux RND transporter permease subunit OqxB25
kp221004_barcode19	1192686	1193858	-	oqxA	multidrug efflux RND transporter periplasmic adaptor subunit OqxA	PHENICOL/QUINOLONE	PHENICOL/QUINOLONE	EXACTX	391	391	100	100	391	WP_002914189.1	multidrug efflux RND transporter periplasmic adaptor subunit OqxA
kp221004_barcode19	2727766	2728623	+	blaSHV-11	broad-spectrum class A beta-lactamase SHV-11	BETA-LACTAM	BETA-LACTAM	ALLELEX	286	286	100	100	286	WP_004176269.1	broad-spectrum class A beta-lactamase SHV-11
kp221004_barcode19	4620364	4620780	-	fosA	FosA5 family fosfomycin resistance glutathione transferase	FOSFOMYCIN	FOSFOMYCIN	BLASTX	139	139	100	99.28	139	WP_004214174.1	fosfomycin resistance glutathione transferase FosA10
kp221004_barcode21	30860	32041	-	emrD	multidrug efflux MFS transporter EmrD	EFFLUX	EFFLUX	BLASTX	394	394	100	99.24	394	ACN65732.1	multidrug efflux MFS transporter EmrD
kp221004_barcode21	1188431	1191580	-	oqxB19	multidrug efflux RND transporter permease subunit OqxB19	PHENICOL/QUINOLONE	PHENICOL/QUINOLONE	ALLELEX	1050	1050	100	100	1050	WP_004149399.1	multidrug efflux RND transporter permease subunit OqxB19
kp221004_barcode21	1191607	1192779	-	oqxA	multidrug efflux RND transporter periplasmic adaptor subunit OqxA	PHENICOL/QUINOLONE	PHENICOL/QUINOLONE	EXACTX	391	391	100	100	391	WP_002914189.1	multidrug efflux RND transporter periplasmic adaptor subunit OqxA
kp221004_barcode21	2678545	2679402	+	blaSHV-27	broad-spectrum class A beta-lactamase SHV-27	BETA-LACTAM	BETA-LACTAM	ALLELEX	286	286	100	100	286	WP_023282555.1	broad-spectrum class A beta-lactamase SHV-27
kp221004_barcode21	4578117	4578533	-	fosA	FosA5 family fosfomycin resistance glutathione transferase	FOSFOMYCIN	FOSFOMYCIN	BLASTX	139	139	100	99.28	139	WP_114473955.1	fosfomycin resistance glutathione transferase FosA9
kp221004_barcode27	29511	30692	-	emrD	multidrug efflux MFS transporter EmrD	EFFLUX	EFFLUX	BLASTX	394	394	100	99.49	394	ACN65732.1	multidrug efflux MFS transporter EmrD
kp221004_barcode27	812871	813287	+	fosA	FosA5 family fosfomycin resistance glutathione transferase	FOSFOMYCIN	FOSFOMYCIN	BLASTX	139	139	100	99.28	139	WP_004146118.1	FosA5 family fosfomycin resistance glutathione transferase
kp221004_barcode27	4342738	4343910	+	oqxA	multidrug efflux RND transporter periplasmic adaptor subunit OqxA	PHENICOL/QUINOLONE	PHENICOL/QUINOLONE	BLASTX	391	391	100	99.49	391	WP_002914189.1	multidrug efflux RND transporter periplasmic adaptor subunit OqxA
kp221004_barcode27	4343937	4347086	+	oqxB	multidrug efflux RND transporter permease subunit OqxB	PHENICOL/QUINOLONE	PHENICOL/QUINOLONE	BLASTX	1050	1050	100	99.9	1050	WP_019704817.1	multidrug efflux RND transporter permease subunit OqxB14
kp221011_barcode38	29519	30700	-	emrD	multidrug efflux MFS transporter EmrD	EFFLUX	EFFLUX	BLASTX	394	394	100	99.49	394	ACN65732.1	multidrug efflux MFS transporter EmrD
kp221011_barcode38	1172958	1176107	-	oqxB19	multidrug efflux RND transporter permease subunit OqxB19	PHENICOL/QUINOLONE	PHENICOL/QUINOLONE	ALLELEX	1050	1050	100	100	1050	WP_004149399.1	multidrug efflux RND transporter permease subunit OqxB19
kp221011_barcode38	1176134	1177306	-	oqxA	multidrug efflux RND transporter periplasmic adaptor subunit OqxA	PHENICOL/QUINOLONE	PHENICOL/QUINOLONE	EXACTX	391	391	100	100	391	WP_002914189.1	multidrug efflux RND transporter periplasmic adaptor subunit OqxA
kp221011_barcode38	2756937	2757794	+	blaSHV-11	broad-spectrum class A beta-lactamase SHV-11	BETA-LACTAM	BETA-LACTAM	ALLELEX	286	286	100	100	286	WP_004176269.1	broad-spectrum class A beta-lactamase SHV-11
kp221011_barcode38	4561732	4562148	-	fosA	FosA5 family fosfomycin resistance glutathione transferase	FOSFOMYCIN	FOSFOMYCIN	EXACTX	139	139	100	100	139	WP_004146118.1	FosA5 family fosfomycin resistance glutathione transferase
kp221011_barcode39	29456	30637	-	emrD	multidrug efflux MFS transporter EmrD	EFFLUX	EFFLUX	BLASTX	394	394	100	99.49	394	ACN65732.1	multidrug efflux MFS transporter EmrD
kp221011_barcode39	1204713	1207862	-	oqxB19	multidrug efflux RND transporter permease subunit OqxB19	PHENICOL/QUINOLONE	PHENICOL/QUINOLONE	ALLELEX	1050	1050	100	100	1050	WP_004149399.1	multidrug efflux RND transporter permease subunit OqxB19
kp221011_barcode39	1207889	1209061	-	oqxA	multidrug efflux RND transporter periplasmic adaptor subunit OqxA	PHENICOL/QUINOLONE	PHENICOL/QUINOLONE	EXACTX	391	391	100	100	391	WP_002914189.1	multidrug efflux RND transporter periplasmic adaptor subunit OqxA
kp221011_barcode39	2767394	2768251	+	blaSHV-1	broad-spectrum class A beta-lactamase SHV-1	BETA-LACTAM	BETA-LACTAM	ALLELEX	286	286	100	100	286	WP_001620095.1	broad-spectrum class A beta-lactamase SHV-1
kp221011_barcode39	4647787	4648203	-	fosA	FosA5 family fosfomycin resistance glutathione transferase	FOSFOMYCIN	FOSFOMYCIN	BLASTX	139	139	100	99.28	139	WP_004146118.1	FosA5 family fosfomycin resistance glutathione transferase
kp221011_barcode43	29459	30640	-	emrD	multidrug efflux MFS transporter EmrD	EFFLUX	EFFLUX	BLASTX	394	394	100	99.49	394	ACN65732.1	multidrug efflux MFS transporter EmrD
kp221011_barcode43	1178187	1181336	-	oqxB	multidrug efflux RND transporter permease subunit OqxB	PHENICOL/QUINOLONE	PHENICOL/QUINOLONE	BLASTX	1050	1050	100	99.9	1050	WP_004149399.1	multidrug efflux RND transporter permease subunit OqxB19
kp221011_barcode43	1181363	1182535	-	oqxA	multidrug efflux RND transporter periplasmic adaptor subunit OqxA	PHENICOL/QUINOLONE	PHENICOL/QUINOLONE	EXACTX	391	391	100	100	391	WP_002914189.1	multidrug efflux RND transporter periplasmic adaptor subunit OqxA
kp221011_barcode43	2713225	2714082	+	blaSHV-14	broad-spectrum class A beta-lactamase SHV-14	BETA-LACTAM	BETA-LACTAM	ALLELEX	286	286	100	100	286	WP_063864625.1	broad-spectrum class A beta-lactamase SHV-14
kp221011_barcode43	4555648	4556064	-	fosA10	fosfomycin resistance glutathione transferase FosA10	FOSFOMYCIN	FOSFOMYCIN	ALLELEX	139	139	100	100	139	WP_004214174.1	fosfomycin resistance glutathione transferase FosA10
kp221011_barcode46	29519	30700	-	emrD	multidrug efflux MFS transporter EmrD	EFFLUX	EFFLUX	BLASTX	394	394	100	99.49	394	ACN65732.1	multidrug efflux MFS transporter EmrD
kp221011_barcode46	1200987	1202894	-	oqxB	multidrug efflux RND transporter permease subunit OqxB	PHENICOL/QUINOLONE	PHENICOL/QUINOLONE	PARTIALX	636	1050	60.57	100	636	WP_004174783.1	multidrug efflux RND transporter permease subunit OqxB5
kp221011_barcode46	1202921	1204093	-	oqxA	multidrug efflux RND transporter periplasmic adaptor subunit OqxA	PHENICOL/QUINOLONE	PHENICOL/QUINOLONE	EXACTX	391	391	100	100	391	WP_002914189.1	multidrug efflux RND transporter periplasmic adaptor subunit OqxA
kp221011_barcode46	2708494	2709351	+	blaSHV-36	broad-spectrum class A beta-lactamase SHV-36	BETA-LACTAM	BETA-LACTAM	ALLELEX	286	286	100	100	286	WP_063864678.1	broad-spectrum class A beta-lactamase SHV-36
kp221011_barcode46	4546286	4546702	-	fosA10	fosfomycin resistance glutathione transferase FosA10	FOSFOMYCIN	FOSFOMYCIN	ALLELEX	139	139	100	100	139	WP_004214174.1	fosfomycin resistance glutathione transferase FosA10
kp221011_barcode47	29459	30640	-	emrD	multidrug efflux MFS transporter EmrD	EFFLUX	EFFLUX	BLASTX	394	394	100	99.49	394	ACN65732.1	multidrug efflux MFS transporter EmrD
kp221011_barcode47	1122001	1122417	+	fosA	FosA5 family fosfomycin resistance glutathione transferase	FOSFOMYCIN	FOSFOMYCIN	EXACTX	139	139	100	100	139	WP_004146118.1	FosA5 family fosfomycin resistance glutathione transferase
kp221011_barcode47	2976185	2977042	-	blaSHV-11	broad-spectrum class A beta-lactamase SHV-11	BETA-LACTAM	BETA-LACTAM	ALLELEX	286	286	100	100	286	WP_004176269.1	broad-spectrum class A beta-lactamase SHV-11
kp221011_barcode47	4523590	4524762	+	oqxA	multidrug efflux RND transporter periplasmic adaptor subunit OqxA	PHENICOL/QUINOLONE	PHENICOL/QUINOLONE	EXACTX	391	391	100	100	391	WP_002914189.1	multidrug efflux RND transporter periplasmic adaptor subunit OqxA
kp221011_barcode47	4524789	4527938	+	oqxB19	multidrug efflux RND transporter permease subunit OqxB19	PHENICOL/QUINOLONE	PHENICOL/QUINOLONE	ALLELEX	1050	1050	100	100	1050	WP_004149399.1	multidrug efflux RND transporter permease subunit OqxB19
kp221011_barcode48	29465	30646	-	emrD	multidrug efflux MFS transporter EmrD	EFFLUX	EFFLUX	BLASTX	394	394	100	99.49	394	ACN65732.1	multidrug efflux MFS transporter EmrD
kp221011_barcode48	2722610	2723467	+	blaSHV-36	broad-spectrum class A beta-lactamase SHV-36	BETA-LACTAM	BETA-LACTAM	ALLELEX	286	286	100	100	286	WP_063864678.1	broad-spectrum class A beta-lactamase SHV-36
kp221011_barcode48	4578369	4578785	-	fosA10	fosfomycin resistance glutathione transferase FosA10	FOSFOMYCIN	FOSFOMYCIN	ALLELEX	139	139	100	100	139	WP_004214174.1	fosfomycin resistance glutathione transferase FosA10
kp221025_barcode74	29521	30702	-	emrD	multidrug efflux MFS transporter EmrD	EFFLUX	EFFLUX	BLASTX	394	394	100	99.49	394	ACN65732.1	multidrug efflux MFS transporter EmrD
kp221025_barcode74	1140327	1142234	-	oqxB	multidrug efflux RND transporter permease subunit OqxB	PHENICOL/QUINOLONE	PHENICOL/QUINOLONE	PARTIALX	636	1050	60.57	100	636	WP_004149399.1	multidrug efflux RND transporter permease subunit OqxB19
kp221025_barcode74	1142261	1143433	-	oqxA	multidrug efflux RND transporter periplasmic adaptor subunit OqxA	PHENICOL/QUINOLONE	PHENICOL/QUINOLONE	EXACTX	391	391	100	100	391	WP_002914189.1	multidrug efflux RND transporter periplasmic adaptor subunit OqxA
kp221025_barcode74	2583625	2584482	+	blaSHV-11	broad-spectrum class A beta-lactamase SHV-11	BETA-LACTAM	BETA-LACTAM	ALLELEX	286	286	100	100	286	WP_004176269.1	broad-spectrum class A beta-lactamase SHV-11
kp221025_barcode74	4442613	4443029	-	fosA	FosA5 family fosfomycin resistance glutathione transferase	FOSFOMYCIN	FOSFOMYCIN	EXACTX	139	139	100	100	139	WP_004146118.1	FosA5 family fosfomycin resistance glutathione transferase
kp221025_barcode75	29517	30698	-	emrD	multidrug efflux MFS transporter EmrD	EFFLUX	EFFLUX	BLASTX	394	394	100	99.49	394	ACN65732.1	multidrug efflux MFS transporter EmrD
kp221025_barcode75	1193289	1196438	-	oqxB25	multidrug efflux RND transporter permease subunit OqxB25	PHENICOL/QUINOLONE	PHENICOL/QUINOLONE	ALLELEX	1050	1050	100	100	1050	WP_016947602.1	multidrug efflux RND transporter permease subunit OqxB25
kp221025_barcode75	1196465	1197637	-	oqxA	multidrug efflux RND transporter periplasmic adaptor subunit OqxA	PHENICOL/QUINOLONE	PHENICOL/QUINOLONE	EXACTX	391	391	100	100	391	WP_002914189.1	multidrug efflux RND transporter periplasmic adaptor subunit OqxA
kp221025_barcode75	2621549	2622412	+	blaSHV-187	broad-spectrum class A beta-lactamase SHV-187	BETA-LACTAM	CEPHALOSPORIN	ALLELEX	288	288	100	100	288	WP_021440083.1	broad-spectrum class A beta-lactamase SHV-187
kp221025_barcode75	4480020	4480436	-	fosA	FosA5 family fosfomycin resistance glutathione transferase	FOSFOMYCIN	FOSFOMYCIN	BLASTX	139	139	100	99.28	139	WP_004146118.1	FosA5 family fosfomycin resistance glutathione transferase
kp221025_barcode82	29453	30634	-	emrD	multidrug efflux MFS transporter EmrD	EFFLUX	EFFLUX	BLASTX	394	394	100	99.49	394	ACN65732.1	multidrug efflux MFS transporter EmrD
kp221025_barcode82	1181505	1184654	-	oqxB25	multidrug efflux RND transporter permease subunit OqxB25	PHENICOL/QUINOLONE	PHENICOL/QUINOLONE	ALLELEX	1050	1050	100	100	1050	WP_016947602.1	multidrug efflux RND transporter permease subunit OqxB25
kp221025_barcode82	1184681	1185853	-	oqxA	multidrug efflux RND transporter periplasmic adaptor subunit OqxA	PHENICOL/QUINOLONE	PHENICOL/QUINOLONE	EXACTX	391	391	100	100	391	WP_002914189.1	multidrug efflux RND transporter periplasmic adaptor subunit OqxA
kp221025_barcode82	2751108	2751971	+	blaSHV	SHV family class A beta-lactamase	BETA-LACTAM	BETA-LACTAM	BLASTX	288	288	100	99.31	288	WP_021440083.1	broad-spectrum class A beta-lactamase SHV-187
kp221025_barcode82	4648073	4648489	-	fosA	FosA5 family fosfomycin resistance glutathione transferase	FOSFOMYCIN	FOSFOMYCIN	EXACTX	139	139	100	100	139	WP_004146118.1	FosA5 family fosfomycin resistance glutathione transferase
kp221025_barcode88	29453	30634	-	emrD	multidrug efflux MFS transporter EmrD	EFFLUX	EFFLUX	BLASTX	394	394	100	99.49	394	ACN65732.1	multidrug efflux MFS transporter EmrD
kp221025_barcode88	1190862	1194011	-	oqxB19	multidrug efflux RND transporter permease subunit OqxB19	PHENICOL/QUINOLONE	PHENICOL/QUINOLONE	ALLELEX	1050	1050	100	100	1050	WP_004149399.1	multidrug efflux RND transporter permease subunit OqxB19
kp221025_barcode88	1194038	1195210	-	oqxA	multidrug efflux RND transporter periplasmic adaptor subunit OqxA	PHENICOL/QUINOLONE	PHENICOL/QUINOLONE	EXACTX	391	391	100	100	391	WP_002914189.1	multidrug efflux RND transporter periplasmic adaptor subunit OqxA
kp221025_barcode88	2646115	2646972	+	blaSHV-11	broad-spectrum class A beta-lactamase SHV-11	BETA-LACTAM	BETA-LACTAM	ALLELEX	286	286	100	100	286	WP_004176269.1	broad-spectrum class A beta-lactamase SHV-11
kp221025_barcode88	4481846	4482259	-	fosA	FosA5 family fosfomycin resistance glutathione transferase	FOSFOMYCIN	FOSFOMYCIN	BLASTX	138	139	99.28	99.28	138	WP_004146118.1	FosA5 family fosfomycin resistance glutathione transferase
kp221115_barcode25	29518	30699	-	emrD	multidrug efflux MFS transporter EmrD	EFFLUX	EFFLUX	BLASTX	394	394	100	99.49	394	ACN65732.1	multidrug efflux MFS transporter EmrD
kp221115_barcode25	1108844	1111993	-	oqxB32	multidrug efflux RND transporter permease subunit OqxB32	PHENICOL/QUINOLONE	PHENICOL/QUINOLONE	ALLELEX	1050	1050	100	100	1050	WP_023342632.1	multidrug efflux RND transporter permease subunit OqxB32
kp221115_barcode25	1112020	1113192	-	oqxA	multidrug efflux RND transporter periplasmic adaptor subunit OqxA	PHENICOL/QUINOLONE	PHENICOL/QUINOLONE	EXACTX	391	391	100	100	391	WP_002914189.1	multidrug efflux RND transporter periplasmic adaptor subunit OqxA
kp221115_barcode25	2627279	2628136	+	blaSHV-1	broad-spectrum class A beta-lactamase SHV-1	BETA-LACTAM	BETA-LACTAM	ALLELEX	286	286	100	100	286	WP_001620095.1	broad-spectrum class A beta-lactamase SHV-1
kp221115_barcode25	4423581	4423997	-	fosA	FosA5 family fosfomycin resistance glutathione transferase	FOSFOMYCIN	FOSFOMYCIN	EXACTX	139	139	100	100	139	WP_004146118.1	FosA5 family fosfomycin resistance glutathione transferase
kp221115_barcode31	29456	30637	-	emrD	multidrug efflux MFS transporter EmrD	EFFLUX	EFFLUX	BLASTX	394	394	100	98.98	394	ACN65732.1	multidrug efflux MFS transporter EmrD
kp221115_barcode31	1162623	1165772	-	oqxB19	multidrug efflux RND transporter permease subunit OqxB19	PHENICOL/QUINOLONE	PHENICOL/QUINOLONE	ALLELEX	1050	1050	100	100	1050	WP_004149399.1	multidrug efflux RND transporter permease subunit OqxB19
kp221115_barcode31	1165799	1166971	-	oqxA	multidrug efflux RND transporter periplasmic adaptor subunit OqxA	PHENICOL/QUINOLONE	PHENICOL/QUINOLONE	BLASTX	391	391	100	99.74	391	WP_002914189.1	multidrug efflux RND transporter periplasmic adaptor subunit OqxA
kp221115_barcode31	2729255	2730112	+	blaSHV-1	broad-spectrum class A beta-lactamase SHV-1	BETA-LACTAM	BETA-LACTAM	ALLELEX	286	286	100	100	286	WP_001620095.1	broad-spectrum class A beta-lactamase SHV-1
kp221115_barcode31	4537439	4537855	-	fosA	FosA5 family fosfomycin resistance glutathione transferase	FOSFOMYCIN	FOSFOMYCIN	BLASTX	139	139	100	98.56	139	WP_114473955.1	fosfomycin resistance glutathione transferase FosA9
kp221129_barcode50	29458	30639	-	emrD	multidrug efflux MFS transporter EmrD	EFFLUX	EFFLUX	BLASTX	394	394	100	99.49	394	ACN65732.1	multidrug efflux MFS transporter EmrD
kp221129_barcode50	1153836	1156985	-	oqxB	multidrug efflux RND transporter permease subunit OqxB	PHENICOL/QUINOLONE	PHENICOL/QUINOLONE	BLASTX	1050	1050	100	99.9	1050	WP_021312368.1	multidrug efflux RND transporter permease subunit OqxB20
kp221129_barcode50	1157012	1158184	-	oqxA	multidrug efflux RND transporter periplasmic adaptor subunit OqxA	PHENICOL/QUINOLONE	PHENICOL/QUINOLONE	EXACTX	391	391	100	100	391	WP_002914189.1	multidrug efflux RND transporter periplasmic adaptor subunit OqxA
kp221129_barcode50	2696915	2697772	+	blaSHV-28	broad-spectrum class A beta-lactamase SHV-28	BETA-LACTAM	BETA-LACTAM	ALLELEX	286	286	100	100	286	WP_004179754.1	broad-spectrum class A beta-lactamase SHV-28
kp221129_barcode50	4539520	4539936	-	fosA	FosA5 family fosfomycin resistance glutathione transferase	FOSFOMYCIN	FOSFOMYCIN	EXACTX	139	139	100	100	139	WP_004146118.1	FosA5 family fosfomycin resistance glutathione transferase
kp221129_barcode58	29518	30699	-	emrD	multidrug efflux MFS transporter EmrD	EFFLUX	EFFLUX	BLASTX	394	394	100	99.49	394	ACN65732.1	multidrug efflux MFS transporter EmrD
kp221129_barcode58	1139513	1142662	-	oqxB25	multidrug efflux RND transporter permease subunit OqxB25	PHENICOL/QUINOLONE	PHENICOL/QUINOLONE	ALLELEX	1050	1050	100	100	1050	WP_016947602.1	multidrug efflux RND transporter permease subunit OqxB25
kp221129_barcode58	1142689	1143861	-	oqxA	multidrug efflux RND transporter periplasmic adaptor subunit OqxA	PHENICOL/QUINOLONE	PHENICOL/QUINOLONE	BLASTX	391	391	100	99.74	391	WP_002914189.1	multidrug efflux RND transporter periplasmic adaptor subunit OqxA
kp221129_barcode58	2725386	2726243	+	blaSHV-1	broad-spectrum class A beta-lactamase SHV-1	BETA-LACTAM	BETA-LACTAM	ALLELEX	286	286	100	100	286	WP_001620095.1	broad-spectrum class A beta-lactamase SHV-1
kp221129_barcode58	4520102	4520518	-	fosA	FosA5 family fosfomycin resistance glutathione transferase	FOSFOMYCIN	FOSFOMYCIN	EXACTX	139	139	100	100	139	WP_004146118.1	FosA5 family fosfomycin resistance glutathione transferase
kp221129_barcode59	29520	30701	-	emrD	multidrug efflux MFS transporter EmrD	EFFLUX	EFFLUX	BLASTX	394	394	100	99.49	394	ACN65732.1	multidrug efflux MFS transporter EmrD
kp221129_barcode59	1172893	1176042	-	oqxB25	multidrug efflux RND transporter permease subunit OqxB25	PHENICOL/QUINOLONE	PHENICOL/QUINOLONE	ALLELEX	1050	1050	100	100	1050	WP_016947602.1	multidrug efflux RND transporter permease subunit OqxB25
kp221129_barcode59	1176069	1177241	-	oqxA	multidrug efflux RND transporter periplasmic adaptor subunit OqxA	PHENICOL/QUINOLONE	PHENICOL/QUINOLONE	EXACTX	391	391	100	100	391	WP_002914189.1	multidrug efflux RND transporter periplasmic adaptor subunit OqxA
kp221129_barcode59	2713290	2714147	+	blaSHV-11	broad-spectrum class A beta-lactamase SHV-11	BETA-LACTAM	BETA-LACTAM	ALLELEX	286	286	100	100	286	WP_004176269.1	broad-spectrum class A beta-lactamase SHV-11
kp221129_barcode59	4551663	4552079	-	fosA	FosA5 family fosfomycin resistance glutathione transferase	FOSFOMYCIN	FOSFOMYCIN	BLASTX	139	139	100	98.56	139	WP_004146118.1	FosA5 family fosfomycin resistance glutathione transferase
kp221129_barcode65	29519	30700	-	emrD	multidrug efflux MFS transporter EmrD	EFFLUX	EFFLUX	BLASTX	394	394	100	99.24	394	ACN65732.1	multidrug efflux MFS transporter EmrD
kp221129_barcode65	1175625	1178774	-	oqxB	multidrug efflux RND transporter permease subunit OqxB	PHENICOL/QUINOLONE	PHENICOL/QUINOLONE	BLASTX	1050	1050	100	99.9	1050	WP_004149399.1	multidrug efflux RND transporter permease subunit OqxB19
kp221129_barcode65	1178801	1179973	-	oqxA10	multidrug efflux RND transporter periplasmic adaptor subunit OqxA10	PHENICOL/QUINOLONE	PHENICOL/QUINOLONE	ALLELEX	391	391	100	100	391	WP_004149398.1	multidrug efflux RND transporter periplasmic adaptor subunit OqxA10
kp221129_barcode65	2622053	2622910	+	blaSHV-11	broad-spectrum class A beta-lactamase SHV-11	BETA-LACTAM	BETA-LACTAM	ALLELEX	286	286	100	100	286	WP_004176269.1	broad-spectrum class A beta-lactamase SHV-11
kp221129_barcode65	4478832	4479248	-	fosA	FosA5 family fosfomycin resistance glutathione transferase	FOSFOMYCIN	FOSFOMYCIN	EXACTX	139	139	100	100	139	WP_004146118.1	FosA5 family fosfomycin resistance glutathione transferase
kp221129_barcode66	29519	30700	-	emrD	multidrug efflux MFS transporter EmrD	EFFLUX	EFFLUX	BLASTX	394	394	100	99.49	394	ACN65732.1	multidrug efflux MFS transporter EmrD
kp221129_barcode66	1176901	1180050	-	oqxB25	multidrug efflux RND transporter permease subunit OqxB25	PHENICOL/QUINOLONE	PHENICOL/QUINOLONE	ALLELEX	1050	1050	100	100	1050	WP_016947602.1	multidrug efflux RND transporter permease subunit OqxB25
kp221129_barcode66	1180077	1181249	-	oqxA	multidrug efflux RND transporter periplasmic adaptor subunit OqxA	PHENICOL/QUINOLONE	PHENICOL/QUINOLONE	EXACTX	391	391	100	100	391	WP_002914189.1	multidrug efflux RND transporter periplasmic adaptor subunit OqxA
kp221129_barcode66	2628461	2629318	+	blaSHV-11	broad-spectrum class A beta-lactamase SHV-11	BETA-LACTAM	BETA-LACTAM	ALLELEX	286	286	100	100	286	WP_004176269.1	broad-spectrum class A beta-lactamase SHV-11
kp221129_barcode66	4501030	4501443	-	fosA	FosA5 family fosfomycin resistance glutathione transferase	FOSFOMYCIN	FOSFOMYCIN	BLASTX	138	139	99.28	99.28	138	WP_004146118.1	FosA5 family fosfomycin resistance glutathione transferase
kp221129_barcode68	29458	30639	-	emrD	multidrug efflux MFS transporter EmrD	EFFLUX	EFFLUX	BLASTX	394	394	100	99.24	394	ACN65732.1	multidrug efflux MFS transporter EmrD
kp221129_barcode68	1157361	1160510	-	oqxB25	multidrug efflux RND transporter permease subunit OqxB25	PHENICOL/QUINOLONE	PHENICOL/QUINOLONE	ALLELEX	1050	1050	100	100	1050	WP_016947602.1	multidrug efflux RND transporter permease subunit OqxB25
kp221129_barcode68	1160537	1161709	-	oqxA	multidrug efflux RND transporter periplasmic adaptor subunit OqxA	PHENICOL/QUINOLONE	PHENICOL/QUINOLONE	EXACTX	391	391	100	100	391	WP_002914189.1	multidrug efflux RND transporter periplasmic adaptor subunit OqxA
kp221129_barcode68	2726006	2726863	+	blaSHV-1	broad-spectrum class A beta-lactamase SHV-1	BETA-LACTAM	BETA-LACTAM	ALLELEX	286	286	100	100	286	WP_001620095.1	broad-spectrum class A beta-lactamase SHV-1
kp221129_barcode68	4552814	4553230	-	fosA	FosA5 family fosfomycin resistance glutathione transferase	FOSFOMYCIN	FOSFOMYCIN	EXACTX	139	139	100	100	139	WP_004146118.1	FosA5 family fosfomycin resistance glutathione transferase
kp221129_barcode71	29455	30636	-	emrD	multidrug efflux MFS transporter EmrD	EFFLUX	EFFLUX	BLASTX	394	394	100	99.24	394	ACN65732.1	multidrug efflux MFS transporter EmrD
kp221129_barcode71	1210687	1213836	-	oqxB25	multidrug efflux RND transporter permease subunit OqxB25	PHENICOL/QUINOLONE	PHENICOL/QUINOLONE	ALLELEX	1050	1050	100	100	1050	WP_016947602.1	multidrug efflux RND transporter permease subunit OqxB25
kp221129_barcode71	1213863	1215035	-	oqxA	multidrug efflux RND transporter periplasmic adaptor subunit OqxA	PHENICOL/QUINOLONE	PHENICOL/QUINOLONE	EXACTX	391	391	100	100	391	WP_002914189.1	multidrug efflux RND transporter periplasmic adaptor subunit OqxA
kp221129_barcode71	2727809	2728666	+	blaSHV-11	broad-spectrum class A beta-lactamase SHV-11	BETA-LACTAM	BETA-LACTAM	ALLELEX	286	286	100	100	286	WP_004176269.1	broad-spectrum class A beta-lactamase SHV-11
kp221129_barcode71	4551852	4552265	-	fosA	FosA5 family fosfomycin resistance glutathione transferase	FOSFOMYCIN	FOSFOMYCIN	BLASTX	138	139	99.28	100	138	WP_004146118.1	FosA5 family fosfomycin resistance glutathione transferase
kp221213_barcode85	29519	30700	-	emrD	multidrug efflux MFS transporter EmrD	EFFLUX	EFFLUX	BLASTX	394	394	100	99.49	394	ACN65732.1	multidrug efflux MFS transporter EmrD
kp221213_barcode85	1136797	1139946	-	oqxB32	multidrug efflux RND transporter permease subunit OqxB32	PHENICOL/QUINOLONE	PHENICOL/QUINOLONE	ALLELEX	1050	1050	100	100	1050	WP_023342632.1	multidrug efflux RND transporter permease subunit OqxB32
kp221213_barcode85	1139973	1141145	-	oqxA	multidrug efflux RND transporter periplasmic adaptor subunit OqxA	PHENICOL/QUINOLONE	PHENICOL/QUINOLONE	EXACTX	391	391	100	100	391	WP_002914189.1	multidrug efflux RND transporter periplasmic adaptor subunit OqxA
kp221213_barcode85	2694408	2695271	+	blaSHV-187	broad-spectrum class A beta-lactamase SHV-187	BETA-LACTAM	CEPHALOSPORIN	ALLELEX	288	288	100	100	288	WP_021440083.1	broad-spectrum class A beta-lactamase SHV-187
kp221213_barcode85	4542519	4542935	-	fosA10	fosfomycin resistance glutathione transferase FosA10	FOSFOMYCIN	FOSFOMYCIN	ALLELEX	139	139	100	100	139	WP_004214174.1	fosfomycin resistance glutathione transferase FosA10
kp221213_barcode87	29458	30639	-	emrD	multidrug efflux MFS transporter EmrD	EFFLUX	EFFLUX	BLASTX	394	394	100	99.24	394	ACN65732.1	multidrug efflux MFS transporter EmrD
kp221213_barcode87	1256673	1259822	-	oqxB19	multidrug efflux RND transporter permease subunit OqxB19	PHENICOL/QUINOLONE	PHENICOL/QUINOLONE	ALLELEX	1050	1050	100	100	1050	WP_004149399.1	multidrug efflux RND transporter permease subunit OqxB19
kp221213_barcode87	1259849	1261021	-	oqxA11	multidrug efflux RND transporter periplasmic adaptor subunit OqxA11	PHENICOL/QUINOLONE	PHENICOL/QUINOLONE	ALLELEX	391	391	100	100	391	WP_004212918.1	multidrug efflux RND transporter periplasmic adaptor subunit OqxA11
kp221213_barcode87	2795142	2795999	+	blaSHV-1	broad-spectrum class A beta-lactamase SHV-1	BETA-LACTAM	BETA-LACTAM	ALLELEX	286	286	100	100	286	WP_001620095.1	broad-spectrum class A beta-lactamase SHV-1
kp221213_barcode87	4629640	4630056	-	fosA	FosA5 family fosfomycin resistance glutathione transferase	FOSFOMYCIN	FOSFOMYCIN	EXACTX	139	139	100	100	139	WP_009486251.1	FosA5 family fosfomycin resistance glutathione transferase
kp221229_barcode02	29460	30641	-	emrD	multidrug efflux MFS transporter EmrD	EFFLUX	EFFLUX	BLASTX	394	394	100	99.49	394	ACN65732.1	multidrug efflux MFS transporter EmrD
kp221229_barcode02	1191047	1194196	-	oqxB17	multidrug efflux RND transporter permease subunit OqxB17	PHENICOL/QUINOLONE	PHENICOL/QUINOLONE	ALLELEX	1050	1050	100	100	1050	WP_004899982.1	multidrug efflux RND transporter permease subunit OqxB17
kp221229_barcode02	1194223	1195395	-	oqxA10	multidrug efflux RND transporter periplasmic adaptor subunit OqxA10	PHENICOL/QUINOLONE	PHENICOL/QUINOLONE	ALLELEX	391	391	100	100	391	WP_004149398.1	multidrug efflux RND transporter periplasmic adaptor subunit OqxA10
kp221229_barcode02	2699540	2700397	+	blaSHV-1	broad-spectrum class A beta-lactamase SHV-1	BETA-LACTAM	BETA-LACTAM	ALLELEX	286	286	100	100	286	WP_001620095.1	broad-spectrum class A beta-lactamase SHV-1
kp221229_barcode02	4669293	4669709	-	fosA	FosA5 family fosfomycin resistance glutathione transferase	FOSFOMYCIN	FOSFOMYCIN	BLASTX	139	139	100	99.28	139	WP_004146118.1	FosA5 family fosfomycin resistance glutathione transferase
kp221229_barcode05	29459	30640	-	emrD	multidrug efflux MFS transporter EmrD	EFFLUX	EFFLUX	BLASTX	394	394	100	99.24	394	ACN65732.1	multidrug efflux MFS transporter EmrD
kp221229_barcode05	1147021	1150170	-	oqxB25	multidrug efflux RND transporter permease subunit OqxB25	PHENICOL/QUINOLONE	PHENICOL/QUINOLONE	ALLELEX	1050	1050	100	100	1050	WP_016947602.1	multidrug efflux RND transporter permease subunit OqxB25
kp221229_barcode05	1150197	1151369	-	oqxA	multidrug efflux RND transporter periplasmic adaptor subunit OqxA	PHENICOL/QUINOLONE	PHENICOL/QUINOLONE	EXACTX	391	391	100	100	391	WP_002914189.1	multidrug efflux RND transporter periplasmic adaptor subunit OqxA
kp221229_barcode05	2532894	2533751	-	blaSHV-11	broad-spectrum class A beta-lactamase SHV-11	BETA-LACTAM	BETA-LACTAM	ALLELEX	286	286	100	100	286	WP_004176269.1	broad-spectrum class A beta-lactamase SHV-11
kp221229_barcode05	4677179	4677595	-	fosA	FosA5 family fosfomycin resistance glutathione transferase	FOSFOMYCIN	FOSFOMYCIN	BLASTX	139	139	100	98.56	139	WP_114473955.1	fosfomycin resistance glutathione transferase FosA9
kp221229_barcode07	29462	30640	-	emrD	multidrug efflux MFS transporter EmrD	EFFLUX	EFFLUX	BLASTX	393	394	99.75	99.75	393	ACN65732.1	multidrug efflux MFS transporter EmrD
kp221229_barcode07	1184727	1187876	-	oqxB32	multidrug efflux RND transporter permease subunit OqxB32	PHENICOL/QUINOLONE	PHENICOL/QUINOLONE	ALLELEX	1050	1050	100	100	1050	WP_023342632.1	multidrug efflux RND transporter permease subunit OqxB32
kp221229_barcode07	1187903	1189075	-	oqxA	multidrug efflux RND transporter periplasmic adaptor subunit OqxA	PHENICOL/QUINOLONE	PHENICOL/QUINOLONE	EXACTX	391	391	100	100	391	WP_002914189.1	multidrug efflux RND transporter periplasmic adaptor subunit OqxA
kp221229_barcode07	2840943	2841800	+	blaSHV-11	broad-spectrum class A beta-lactamase SHV-11	BETA-LACTAM	BETA-LACTAM	ALLELEX	286	286	100	100	286	WP_004176269.1	broad-spectrum class A beta-lactamase SHV-11
kp221229_barcode07	4637630	4638043	-	fosA	FosA5 family fosfomycin resistance glutathione transferase	FOSFOMYCIN	FOSFOMYCIN	BLASTX	138	139	99.28	100	138	WP_004146118.1	FosA5 family fosfomycin resistance glutathione transferase
kp221229_barcode16	29459	30640	-	emrD	multidrug efflux MFS transporter EmrD	EFFLUX	EFFLUX	BLASTX	394	394	100	99.49	394	ACN65732.1	multidrug efflux MFS transporter EmrD
kp221229_barcode16	1159946	1163095	-	oqxB14	multidrug efflux RND transporter permease subunit OqxB14	PHENICOL/QUINOLONE	PHENICOL/QUINOLONE	ALLELEX	1050	1050	100	100	1050	WP_019704817.1	multidrug efflux RND transporter permease subunit OqxB14
kp221229_barcode16	1163122	1164294	-	oqxA	multidrug efflux RND transporter periplasmic adaptor subunit OqxA	PHENICOL/QUINOLONE	PHENICOL/QUINOLONE	EXACTX	391	391	100	100	391	WP_002914189.1	multidrug efflux RND transporter periplasmic adaptor subunit OqxA
kp221229_barcode16	2735051	2735908	+	blaSHV-11	broad-spectrum class A beta-lactamase SHV-11	BETA-LACTAM	BETA-LACTAM	ALLELEX	286	286	100	100	286	WP_004176269.1	broad-spectrum class A beta-lactamase SHV-11
kp221229_barcode16	4619129	4619545	-	fosA	FosA5 family fosfomycin resistance glutathione transferase	FOSFOMYCIN	FOSFOMYCIN	EXACTX	139	139	100	100	139	WP_004146118.1	FosA5 family fosfomycin resistance glutathione transferase
kp221229_barcode17	29462	30643	-	emrD	multidrug efflux MFS transporter EmrD	EFFLUX	EFFLUX	BLASTX	394	394	100	99.49	394	ACN65732.1	multidrug efflux MFS transporter EmrD
kp221229_barcode17	1216797	1219946	-	oqxB25	multidrug efflux RND transporter permease subunit OqxB25	PHENICOL/QUINOLONE	PHENICOL/QUINOLONE	ALLELEX	1050	1050	100	100	1050	WP_016947602.1	multidrug efflux RND transporter permease subunit OqxB25
kp221229_barcode17	1219973	1221145	-	oqxA	multidrug efflux RND transporter periplasmic adaptor subunit OqxA	PHENICOL/QUINOLONE	PHENICOL/QUINOLONE	EXACTX	391	391	100	100	391	WP_002914189.1	multidrug efflux RND transporter periplasmic adaptor subunit OqxA
kp221229_barcode17	2716084	2716941	+	blaSHV-36	broad-spectrum class A beta-lactamase SHV-36	BETA-LACTAM	BETA-LACTAM	ALLELEX	286	286	100	100	286	WP_063864678.1	broad-spectrum class A beta-lactamase SHV-36
kp221229_barcode17	4674288	4674704	-	fosA10	fosfomycin resistance glutathione transferase FosA10	FOSFOMYCIN	FOSFOMYCIN	ALLELEX	139	139	100	100	139	WP_004214174.1	fosfomycin resistance glutathione transferase FosA10
kp221229_barcode18	29458	30639	-	emrD	multidrug efflux MFS transporter EmrD	EFFLUX	EFFLUX	BLASTX	394	394	100	99.49	394	ACN65732.1	multidrug efflux MFS transporter EmrD
kp221229_barcode18	1170223	1172130	-	oqxB	multidrug efflux RND transporter permease subunit OqxB	PHENICOL/QUINOLONE	PHENICOL/QUINOLONE	PARTIALX	636	1050	60.57	99.84	636	WP_004149399.1	multidrug efflux RND transporter permease subunit OqxB19
kp221229_barcode18	1172157	1173329	-	oqxA	multidrug efflux RND transporter periplasmic adaptor subunit OqxA	PHENICOL/QUINOLONE	PHENICOL/QUINOLONE	BLASTX	391	391	100	99.74	391	WP_002914189.1	multidrug efflux RND transporter periplasmic adaptor subunit OqxA
kp221229_barcode18	2689930	2690787	+	blaSHV-224	class A beta-lactamase SHV-224	BETA-LACTAM	BETA-LACTAM	ALLELEX	286	286	100	100	286	WP_104159136.1	class A beta-lactamase SHV-224
kp221229_barcode18	4551261	4551677	-	fosA	FosA5 family fosfomycin resistance glutathione transferase	FOSFOMYCIN	FOSFOMYCIN	EXACTX	139	139	100	100	139	WP_004146118.1	FosA5 family fosfomycin resistance glutathione transferase
kp230124_barcode83	29460	30641	-	emrD	multidrug efflux MFS transporter EmrD	EFFLUX	EFFLUX	BLASTX	394	394	100	99.24	394	ACN65732.1	multidrug efflux MFS transporter EmrD
kp230124_barcode83	1150772	1153921	-	oqxB	multidrug efflux RND transporter permease subunit OqxB	PHENICOL/QUINOLONE	PHENICOL/QUINOLONE	BLASTX	1050	1050	100	99.81	1050	WP_040224644.1	multidrug efflux RND transporter permease subunit OqxB27
kp230124_barcode83	1153948	1155120	-	oqxA	multidrug efflux RND transporter periplasmic adaptor subunit OqxA	PHENICOL/QUINOLONE	PHENICOL/QUINOLONE	BLASTX	391	391	100	99.49	391	WP_002914189.1	multidrug efflux RND transporter periplasmic adaptor subunit OqxA
kp230124_barcode83	2687055	2687918	+	blaSHV	SHV family class A beta-lactamase	BETA-LACTAM	BETA-LACTAM	BLASTX	288	288	100	99.31	288	WP_021440083.1	broad-spectrum class A beta-lactamase SHV-187
kp230124_barcode83	4616946	4617362	-	fosA	FosA5 family fosfomycin resistance glutathione transferase	FOSFOMYCIN	FOSFOMYCIN	EXACTX	139	139	100	100	139	WP_004146118.1	FosA5 family fosfomycin resistance glutathione transferase
kp230124_barcode90	29459	30640	-	emrD	multidrug efflux MFS transporter EmrD	EFFLUX	EFFLUX	BLASTX	394	394	100	99.24	394	ACN65732.1	multidrug efflux MFS transporter EmrD
kp230124_barcode90	1207468	1210617	-	oqxB19	multidrug efflux RND transporter permease subunit OqxB19	PHENICOL/QUINOLONE	PHENICOL/QUINOLONE	ALLELEX	1050	1050	100	100	1050	WP_004149399.1	multidrug efflux RND transporter permease subunit OqxB19
kp230124_barcode90	1210644	1211816	-	oqxA11	multidrug efflux RND transporter periplasmic adaptor subunit OqxA11	PHENICOL/QUINOLONE	PHENICOL/QUINOLONE	ALLELEX	391	391	100	100	391	WP_004212918.1	multidrug efflux RND transporter periplasmic adaptor subunit OqxA11
kp230124_barcode90	2763536	2764393	+	blaSHV-1	broad-spectrum class A beta-lactamase SHV-1	BETA-LACTAM	BETA-LACTAM	ALLELEX	286	286	100	100	286	WP_001620095.1	broad-spectrum class A beta-lactamase SHV-1
kp230124_barcode90	4691524	4691940	-	fosA	FosA5 family fosfomycin resistance glutathione transferase	FOSFOMYCIN	FOSFOMYCIN	EXACTX	139	139	100	100	139	WP_009486251.1	FosA5 family fosfomycin resistance glutathione transferase
kp230208_barcode18	29519	30700	-	emrD	multidrug efflux MFS transporter EmrD	EFFLUX	EFFLUX	BLASTX	394	394	100	99.49	394	ACN65732.1	multidrug efflux MFS transporter EmrD
kp230208_barcode18	1168236	1171385	-	oqxB25	multidrug efflux RND transporter permease subunit OqxB25	PHENICOL/QUINOLONE	PHENICOL/QUINOLONE	ALLELEX	1050	1050	100	100	1050	WP_016947602.1	multidrug efflux RND transporter permease subunit OqxB25
kp230208_barcode18	1171412	1172584	-	oqxA	multidrug efflux RND transporter periplasmic adaptor subunit OqxA	PHENICOL/QUINOLONE	PHENICOL/QUINOLONE	EXACTX	391	391	100	100	391	WP_002914189.1	multidrug efflux RND transporter periplasmic adaptor subunit OqxA
kp230208_barcode18	2625934	2626791	+	blaSHV-11	broad-spectrum class A beta-lactamase SHV-11	BETA-LACTAM	BETA-LACTAM	ALLELEX	286	286	100	100	286	WP_004176269.1	broad-spectrum class A beta-lactamase SHV-11
kp230208_barcode18	4420116	4420529	-	fosA	FosA5 family fosfomycin resistance glutathione transferase	FOSFOMYCIN	FOSFOMYCIN	BLASTX	138	139	99.28	99.28	138	WP_004146118.1	FosA5 family fosfomycin resistance glutathione transferase
kp230208_barcode29	29518	30699	-	emrD	multidrug efflux MFS transporter EmrD	EFFLUX	EFFLUX	BLASTX	394	394	100	99.49	394	ACN65732.1	multidrug efflux MFS transporter EmrD
kp230208_barcode29	1202155	1205304	-	oqxB19	multidrug efflux RND transporter permease subunit OqxB19	PHENICOL/QUINOLONE	PHENICOL/QUINOLONE	ALLELEX	1050	1050	100	100	1050	WP_004149399.1	multidrug efflux RND transporter permease subunit OqxB19
kp230208_barcode29	1205331	1206503	-	oqxA	multidrug efflux RND transporter periplasmic adaptor subunit OqxA	PHENICOL/QUINOLONE	PHENICOL/QUINOLONE	EXACTX	391	391	100	100	391	WP_002914189.1	multidrug efflux RND transporter periplasmic adaptor subunit OqxA
kp230208_barcode29	2793095	2793952	+	blaSHV-11	broad-spectrum class A beta-lactamase SHV-11	BETA-LACTAM	BETA-LACTAM	ALLELEX	286	286	100	100	286	WP_004176269.1	broad-spectrum class A beta-lactamase SHV-11
kp230208_barcode29	4597679	4598095	-	fosA	FosA5 family fosfomycin resistance glutathione transferase	FOSFOMYCIN	FOSFOMYCIN	EXACTX	139	139	100	100	139	WP_004146118.1	FosA5 family fosfomycin resistance glutathione transferase
kp230208_barcode33	29518	30699	-	emrD	multidrug efflux MFS transporter EmrD	EFFLUX	EFFLUX	BLASTX	394	394	100	99.49	394	ACN65732.1	multidrug efflux MFS transporter EmrD
kp230208_barcode33	1136641	1138548	-	oqxB	multidrug efflux RND transporter permease subunit OqxB	PHENICOL/QUINOLONE	PHENICOL/QUINOLONE	PARTIALX	636	1050	60.57	99.69	636	WP_000347934.1	multidrug efflux RND transporter permease subunit OqxB
kp230208_barcode33	1138575	1139747	-	oqxA	multidrug efflux RND transporter periplasmic adaptor subunit OqxA	PHENICOL/QUINOLONE	PHENICOL/QUINOLONE	EXACTX	391	391	100	100	391	WP_002914189.1	multidrug efflux RND transporter periplasmic adaptor subunit OqxA
kp230208_barcode33	2650207	2651064	+	blaSHV-71	broad-spectrum class A beta-lactamase SHV-71	BETA-LACTAM	BETA-LACTAM	ALLELEX	286	286	100	100	286	WP_063864703.1	broad-spectrum class A beta-lactamase SHV-71
kp230208_barcode33	4563524	4563937	-	fosA	FosA5 family fosfomycin resistance glutathione transferase	FOSFOMYCIN	FOSFOMYCIN	BLASTX	138	139	99.28	99.28	138	WP_004146118.1	FosA5 family fosfomycin resistance glutathione transferase
kp230314_barcode42	29460	30641	-	emrD	multidrug efflux MFS transporter EmrD	EFFLUX	EFFLUX	BLASTX	394	394	100	99.49	394	ACN65732.1	multidrug efflux MFS transporter EmrD
kp230314_barcode42	1223099	1226248	-	oqxB	multidrug efflux RND transporter permease subunit OqxB	PHENICOL/QUINOLONE	PHENICOL/QUINOLONE	BLASTX	1050	1050	100	99.9	1050	WP_021312368.1	multidrug efflux RND transporter permease subunit OqxB20
kp230314_barcode42	1226275	1227447	-	oqxA	multidrug efflux RND transporter periplasmic adaptor subunit OqxA	PHENICOL/QUINOLONE	PHENICOL/QUINOLONE	EXACTX	391	391	100	100	391	WP_002914189.1	multidrug efflux RND transporter periplasmic adaptor subunit OqxA
kp230314_barcode42	2734640	2735497	+	blaSHV-28	broad-spectrum class A beta-lactamase SHV-28	BETA-LACTAM	BETA-LACTAM	ALLELEX	286	286	100	100	286	WP_004179754.1	broad-spectrum class A beta-lactamase SHV-28
kp230314_barcode42	4633462	4633878	-	fosA	FosA5 family fosfomycin resistance glutathione transferase	FOSFOMYCIN	FOSFOMYCIN	EXACTX	139	139	100	100	139	WP_004146118.1	FosA5 family fosfomycin resistance glutathione transferase
kp230314_barcode44	29368	30549	-	emrD	multidrug efflux MFS transporter EmrD	EFFLUX	EFFLUX	BLASTX	394	394	100	99.49	394	ACN65732.1	multidrug efflux MFS transporter EmrD
kp230314_barcode44	1203688	1205595	-	oqxB	multidrug efflux RND transporter permease subunit OqxB	PHENICOL/QUINOLONE	PHENICOL/QUINOLONE	PARTIALX	636	1050	60.57	100	636	WP_004149399.1	multidrug efflux RND transporter permease subunit OqxB19
kp230314_barcode44	1205622	1206794	-	oqxA	multidrug efflux RND transporter periplasmic adaptor subunit OqxA	PHENICOL/QUINOLONE	PHENICOL/QUINOLONE	EXACTX	391	391	100	100	391	WP_002914189.1	multidrug efflux RND transporter periplasmic adaptor subunit OqxA
kp230314_barcode44	2709699	2710556	+	blaSHV-1	broad-spectrum class A beta-lactamase SHV-1	BETA-LACTAM	BETA-LACTAM	ALLELEX	286	286	100	100	286	WP_001620095.1	broad-spectrum class A beta-lactamase SHV-1
kp230314_barcode44	4755581	4755997	-	fosA	FosA5 family fosfomycin resistance glutathione transferase	FOSFOMYCIN	FOSFOMYCIN	BLASTX	139	139	100	97.84	139	WP_004146118.1	FosA5 family fosfomycin resistance glutathione transferase
kp230314_barcode44	4819437	4819658	-	fosA7	FosA7 family fosfomycin resistance glutathione transferase	FOSFOMYCIN	FOSFOMYCIN	PARTIALX	74	140	52.86	95.95	74	WP_000941934.1	fosfomycin resistance glutathione transferase FosA7
kp230314_barcode48	29521	30702	-	emrD	multidrug efflux MFS transporter EmrD	EFFLUX	EFFLUX	BLASTX	394	394	100	99.49	394	ACN65732.1	multidrug efflux MFS transporter EmrD
kp230314_barcode48	1202260	1205409	-	oqxB19	multidrug efflux RND transporter permease subunit OqxB19	PHENICOL/QUINOLONE	PHENICOL/QUINOLONE	ALLELEX	1050	1050	100	100	1050	WP_004149399.1	multidrug efflux RND transporter permease subunit OqxB19
kp230314_barcode48	1205436	1206608	-	oqxA11	multidrug efflux RND transporter periplasmic adaptor subunit OqxA11	PHENICOL/QUINOLONE	PHENICOL/QUINOLONE	ALLELEX	391	391	100	100	391	WP_004212918.1	multidrug efflux RND transporter periplasmic adaptor subunit OqxA11
kp230314_barcode48	2794430	2795287	+	blaSHV-1	broad-spectrum class A beta-lactamase SHV-1	BETA-LACTAM	BETA-LACTAM	ALLELEX	286	286	100	100	286	WP_001620095.1	broad-spectrum class A beta-lactamase SHV-1
kp230314_barcode48	4667834	4668250	-	fosA10	fosfomycin resistance glutathione transferase FosA10	FOSFOMYCIN	FOSFOMYCIN	ALLELEX	139	139	100	100	139	WP_004214174.1	fosfomycin resistance glutathione transferase FosA10
kp230314_barcode50	29520	30701	-	emrD	multidrug efflux MFS transporter EmrD	EFFLUX	EFFLUX	BLASTX	394	394	100	99.49	394	ACN65732.1	multidrug efflux MFS transporter EmrD
kp230314_barcode50	1147511	1150660	-	oqxB25	multidrug efflux RND transporter permease subunit OqxB25	PHENICOL/QUINOLONE	PHENICOL/QUINOLONE	ALLELEX	1050	1050	100	100	1050	WP_016947602.1	multidrug efflux RND transporter permease subunit OqxB25
kp230314_barcode50	1150687	1151859	-	oqxA	multidrug efflux RND transporter periplasmic adaptor subunit OqxA	PHENICOL/QUINOLONE	PHENICOL/QUINOLONE	EXACTX	391	391	100	100	391	WP_002914189.1	multidrug efflux RND transporter periplasmic adaptor subunit OqxA
kp230314_barcode50	2605984	2606841	+	blaSHV-11	broad-spectrum class A beta-lactamase SHV-11	BETA-LACTAM	BETA-LACTAM	ALLELEX	286	286	100	100	286	WP_004176269.1	broad-spectrum class A beta-lactamase SHV-11
kp230314_barcode50	4494404	4494817	-	fosA	FosA5 family fosfomycin resistance glutathione transferase	FOSFOMYCIN	FOSFOMYCIN	BLASTX	138	139	99.28	99.28	138	WP_004146118.1	FosA5 family fosfomycin resistance glutathione transferase
kp230314_barcode51	29522	30703	-	emrD	multidrug efflux MFS transporter EmrD	EFFLUX	EFFLUX	BLASTX	394	394	100	99.49	394	ACN65732.1	multidrug efflux MFS transporter EmrD
kp230314_barcode51	1162525	1164432	-	oqxB	multidrug efflux RND transporter permease subunit OqxB	PHENICOL/QUINOLONE	PHENICOL/QUINOLONE	PARTIALX	636	1050	60.57	100	636	WP_004174783.1	multidrug efflux RND transporter permease subunit OqxB5
kp230314_barcode51	1164459	1165631	-	oqxA	multidrug efflux RND transporter periplasmic adaptor subunit OqxA	PHENICOL/QUINOLONE	PHENICOL/QUINOLONE	EXACTX	391	391	100	100	391	WP_002914189.1	multidrug efflux RND transporter periplasmic adaptor subunit OqxA
kp230314_barcode51	2634741	2635604	+	blaSHV-187	broad-spectrum class A beta-lactamase SHV-187	BETA-LACTAM	CEPHALOSPORIN	ALLELEX	288	288	100	100	288	WP_021440083.1	broad-spectrum class A beta-lactamase SHV-187
kp230314_barcode51	4566053	4566469	-	fosA	FosA5 family fosfomycin resistance glutathione transferase	FOSFOMYCIN	FOSFOMYCIN	BLASTX	139	139	100	99.28	139	WP_004146118.1	FosA5 family fosfomycin resistance glutathione transferase
kp230314_barcode52	29520	30701	-	emrD	multidrug efflux MFS transporter EmrD	EFFLUX	EFFLUX	BLASTX	394	394	100	99.24	394	ACN65732.1	multidrug efflux MFS transporter EmrD
kp230314_barcode52	2791241	2792098	+	blaSHV-1	broad-spectrum class A beta-lactamase SHV-1	BETA-LACTAM	BETA-LACTAM	ALLELEX	286	286	100	100	286	WP_001620095.1	broad-spectrum class A beta-lactamase SHV-1
kp230314_barcode52	4692870	4693286	-	fosA	FosA5 family fosfomycin resistance glutathione transferase	FOSFOMYCIN	FOSFOMYCIN	EXACTX	139	139	100	100	139	WP_004146118.1	FosA5 family fosfomycin resistance glutathione transferase
kp230328_barcode04	29523	30704	-	emrD	multidrug efflux MFS transporter EmrD	EFFLUX	EFFLUX	BLASTX	394	394	100	99.49	394	ACN65732.1	multidrug efflux MFS transporter EmrD
kp230328_barcode04	1222057	1225206	-	oqxB19	multidrug efflux RND transporter permease subunit OqxB19	PHENICOL/QUINOLONE	PHENICOL/QUINOLONE	ALLELEX	1050	1050	100	100	1050	WP_004149399.1	multidrug efflux RND transporter permease subunit OqxB19
kp230328_barcode04	1225233	1226405	-	oqxA11	multidrug efflux RND transporter periplasmic adaptor subunit OqxA11	PHENICOL/QUINOLONE	PHENICOL/QUINOLONE	ALLELEX	391	391	100	100	391	WP_004212918.1	multidrug efflux RND transporter periplasmic adaptor subunit OqxA11
kp230328_barcode04	2742406	2743263	+	blaSHV-1	broad-spectrum class A beta-lactamase SHV-1	BETA-LACTAM	BETA-LACTAM	ALLELEX	286	286	100	100	286	WP_001620095.1	broad-spectrum class A beta-lactamase SHV-1
kp230328_barcode04	4531517	4531933	-	fosA10	fosfomycin resistance glutathione transferase FosA10	FOSFOMYCIN	FOSFOMYCIN	ALLELEX	139	139	100	100	139	WP_004214174.1	fosfomycin resistance glutathione transferase FosA10
kp230328_barcode14	29463	30644	-	emrD	multidrug efflux MFS transporter EmrD	EFFLUX	EFFLUX	BLASTX	394	394	100	99.49	394	ACN65732.1	multidrug efflux MFS transporter EmrD
kp230328_barcode14	2713632	2714489	+	blaSHV-36	broad-spectrum class A beta-lactamase SHV-36	BETA-LACTAM	BETA-LACTAM	ALLELEX	286	286	100	100	286	WP_063864678.1	broad-spectrum class A beta-lactamase SHV-36
kp230328_barcode14	4571609	4572025	-	fosA10	fosfomycin resistance glutathione transferase FosA10	FOSFOMYCIN	FOSFOMYCIN	ALLELEX	139	139	100	100	139	WP_004214174.1	fosfomycin resistance glutathione transferase FosA10

## Sheet: Table S7
Supplementary Table S7. Mobile genetic elements and predicted recombination sites relative to the chromosome of sample kp220713_barcode53
Description	Start	Stop	Size (bp)	Number of single-nucleotide variants
Recombination	342	17472	17131	148
Recombination	28300	30421	2122	24
Recombination	34198	35223	1026	24
Recombination	40680	47888	7209	158
Recombination	127777	127790	14	0
Recombination	198154	200466	2313	32
Recombination	202941	204392	1452	15
Recombination	208969	212502	3534	29
Recombination	222195	223841	1647	20
Recombination	226815	226906	92	0
Recombination	244606	247439	2834	21
Recombination	249884	251378	1495	15
Recombination	309869	310193	325	7
IS5075	314851	316177	1327	0
Recombination	328564	331373	2810	21
Recombination	332531	335580	3050	33
Recombination	339234	350920	11687	40
Recombination	354518	356797	2280	22
Recombination	362153	363401	1249	12
Recombination	466772	474881	8110	4
Recombination	476690	477592	903	11
Recombination	479577	480494	918	11
Recombination	483537	483597	61	5
Recombination	491739	494298	2560	26
Recombination	498905	500237	1333	19
Recombination	508124	511828	3705	23
Recombination	519088	521009	1922	20
Recombination	526291	527135	845	16
Recombination	634018	647650	13633	63
Recombination	649419	655231	5813	0
intact prophage	658577	685820	27244	7
Recombination	694165	696066	1902	16
Recombination	741534	743287	1754	14
Recombination	744710	745249	540	12
Recombination	746834	749032	2199	28
Recombination	753452	754879	1428	26
Recombination	764468	765593	1126	12
Recombination	777020	781377	4358	50
Recombination	783159	784338	1180	20
Recombination	786133	787208	1076	13
Recombination	791237	793449	2213	21
Recombination	800795	802493	1699	14
Recombination	806836	808079	1244	15
Recombination	815603	816050	448	19
Recombination	818711	819991	1281	27
Recombination	820559	824088	3530	41
Recombination	829497	830712	1216	14
Recombination	833624	833693	70	7
Recombination	833888	833963	76	5
Recombination	840396	842021	1626	67
Recombination	843377	844657	1281	61
Recombination	845866	846758	893	4
Recombination	855013	876233	21221	4
Recombination	893453	893486	34	1
Recombination	909564	910200	637	11
Recombination	918906	921710	2805	42
Recombination	931192	932044	853	13
Recombination	933770	934933	1164	20
Recombination	936548	937143	596	5
Recombination	937965	938375	411	16
Recombination	940362	940821	460	12
Recombination	942593	943063	471	11
Recombination	957657	981283	23627	195
Recombination	983312	1045096	61785	449
Recombination	1049151	1094400	45250	260
Recombination	1097420	1097458	39	0
Recombination	1098294	1487965	389672	3811
questionable prophage	1215428	1251569	36142	229
incomplete prophage	1346389	1366151	19763	0
questionable prophage	1480383	1515607	35225	108
Recombination	1492840	1762252	269413	6164
Recombination	1772223	2124834	352612	5627
IS421	1891920	1893256	1337	0
ISKpn24	1900118	1902570	2453	0
ISKpn26	2031978	2033173	1196	0
Recombination	2126778	2598976	472199	7478
IS5	2242484	2243678	1195	0
IS903	2323360	2324416	1057	0
ISKpn1	2417226	2418669	1444	0
Recombination	2599701	2606197	6497	0
cn_5483_ISKpn38	2600323	2605806	5483	0
Recombination	2607463	2688913	81451	285
Recombination	2689548	2700814	11267	115
Recombination	2701071	2726289	25219	316
Recombination	2727212	2748750	21539	21
Recombination	2748987	2767878	18892	186
Recombination	2768580	2785399	16820	100
Recombination	2786624	2790815	4192	74
Recombination	2791009	2816892	25884	304
Recombination	2817087	2843603	26517	390
Recombination	2843661	2850249	6589	80
Recombination	2850466	2852778	2313	65
Recombination	2852970	2869519	16550	70
Recombination	2869580	2901777	32198	0
Recombination	2902262	2904661	2400	0
Recombination	2904758	2910897	6140	0
Recombination	2910981	2915163	4183	0
Recombination	2915681	2917226	1546	0
Recombination	2917880	2921232	3353	0
Recombination	2922185	2923017	833	0
Recombination	2925254	2925270	17	0
Recombination	2929864	2931309	1446	0
Recombination	2931718	2936754	5037	0
Recombination	2937221	2983995	46775	0
intact prophage	2941465	2984004	42540	0
Recombination	2984040	2991079	7040	92
Recombination	2991610	2993818	2209	66
Recombination	2994345	3000430	6086	73
Recombination	3000755	3008026	7272	67
Recombination	3008658	3015337	6680	102
Recombination	3016646	3020434	3789	49
Recombination	3020785	3028543	7759	58
Recombination	3029103	3038056	8954	67
Recombination	3040576	3050972	10397	96
Recombination	3053037	3056425	3389	50
Recombination	3056978	3066949	9972	102
Recombination	3067678	3076604	8927	90
Recombination	3078087	3084661	6575	70
Recombination	3085371	3097476	12106	115
Recombination	3097626	3102270	4645	35
intact prophage	3102744	3137355	34612	3
Recombination	3136848	3139834	2987	31
Recombination	3141313	3143171	1859	27
Recombination	3145140	3150864	5725	46
Recombination	3151167	3153834	2668	19
Recombination	3156513	3178972	22460	201
Recombination	3179353	3202748	23396	0
intact prophage	3202537	3248405	45869	39
Recombination	3247717	3249519	1803	10
Recombination	3251127	3252775	1649	33
Recombination	3254116	3262182	8067	49
Recombination	3264314	3265985	1672	36
Recombination	3267052	3271282	4231	51
Recombination	3272215	3279732	7518	72
Recombination	3279914	3286800	6887	44
Recombination	3287914	3291691	3778	24
Recombination	3292607	3321031	28425	224
Recombination	3322860	3329085	6226	54
Recombination	3329202	3336135	6934	51
Recombination	3337337	3342793	5457	59
Recombination	3345409	3348936	3528	0
Recombination	3349401	3349548	148	0
Recombination	3350596	3356457	5862	0
Recombination	3358200	3364255	6056	0
Recombination	3365270	3369158	3889	0
Recombination	3369725	3372794	3070	0
Recombination	3372969	3379965	6997	5
Recombination	3389821	3392586	2766	20
Recombination	3392919	3400140	7222	57
Recombination	3402289	3407556	5268	34
Recombination	3408703	3414853	6151	52
Recombination	3415066	3426133	11068	116
Recombination	3427196	3434868	7673	48
Recombination	3438403	3448747	10345	65
Recombination	3449449	3460687	11239	36
Recombination	3462577	3466037	3461	43
Recombination	3467236	3469117	1882	25
Recombination	3470377	3474083	3707	26
Recombination	3475855	3483318	7464	47
Recombination	3485858	3494557	8700	68
Recombination	3495649	3511998	16350	150
Recombination	3512823	3524961	12139	61
Recombination	3527368	3528250	883	22
Recombination	3529530	3532030	2501	25
Recombination	3532428	3539844	7417	71
Recombination	3541168	3541275	108	0
Recombination	3549356	3549789	434	15
Recombination	3619276	3619321	46	1
IS5075	3635057	3636383	1327	0
Recombination	3685563	3687707	2145	15
Recombination	3700734	3701728	995	0
Recombination	3774362	3807117	32756	0
intact prophage	3775431	3807220	31790	0
Recombination	3907176	3907574	399	0
Recombination	3992306	4039433	47128	3
intact prophage	3993193	4039421	46229	0
Recombination	4057978	4060841	2864	29
Recombination	4062145	4064732	2588	29
ISKpn28	4081943	4083038	1096	0
Recombination	4133934	4142867	8934	36
Recombination	4143325	4149499	6175	54
Recombination	4151014	4157260	6247	42
Recombination	4160209	4163097	2889	29
Recombination	4163975	4167541	3567	16
Recombination	4183431	4188796	5366	27
Recombination	4192960	4198689	5730	45
Recombination	4198885	4199413	529	6
Recombination	4200472	4215305	14834	64
Recombination	4215481	4228012	12532	233
Recombination	4229053	4236789	7737	49
Recombination	4238208	4240811	2604	43
Recombination	4242734	4247501	4768	34
Recombination	4249485	4254762	5278	43
IS102	4265956	4267011	1056	0
Recombination	4267952	4273182	5231	0
Recombination	4273566	4321185	47620	400
Recombination	4327182	4348705	21524	148
Recombination	4351783	4352420	638	18
Recombination	4353798	4387475	33678	243
Recombination	4390392	4398055	7664	60
Recombination	4399748	4405137	5390	34
Recombination	4524806	4526589	1784	19
Recombination	4526988	4528587	1600	27
Recombination	4531281	4532762	1482	15
Recombination	4533843	4535261	1419	26
Recombination	4556207	4592285	36079	1199
Recombination	4696528	4701299	4772	7
Recombination	4701393	4701422	30	0
Recombination	4702505	4718257	15753	18
Recombination	4733441	4738899	5459	0
IS102	4743005	4744060	1056	0
Recombination	4765934	4767452	1519	21
Recombination	4773797	4774967	1171	16
Recombination	4847725	4850603	2879	27
Recombination	4856840	4858556	1717	14
Recombination	4892793	4898713	5921	2
IS903	4894096	4895152	1057	0
Recombination	4916949	4916992	44	0
cn_3375_ISKpn1	4917056	4920431	3375	0
Recombination	4993892	4994092	201	0
Recombination	5061343	5061378	36	0
Recombination	5280172	5281736	1565	10
Recombination	5283498	5322787	39290	220
Recombination	5323707	5326963	3257	21
Recombination	5332900	5354853	21954	166

## Sheet: Table S8
Supplementary Table S8. Mobile genetic elements and predicted recombination sites relative to the chromosome of sample kp220713_barcode44
Description	Start	Stop	Size (bp)	Number of single-nucleotide variants
Insertion sequence	1443	202871	204313	0
Recombination	7594	346923	354516	2
Recombination	19	643162	643180	0
Recombination	1070	805680	806749	1
Recombination	1868	828991	830858	0
Recombination	3588	832341	835928	3
questionable phage	23231	1143997	1167227	19
intact phage	45064	1273555	1318618	1
Recombination	286	1434945	1435230	5
Recombination	89569	1597687	1687255	1710
Recombination	199816	1698649	1898464	1747
Recombination	27211	1907107	1934317	160
Recombination	4142	1970245	1974386	21
Recombination	30331	1985249	2015579	123
Recombination	80	2200454	2200533	0
Recombination	25949	2201915	2227863	133
Recombination	142	2255866	2256007	0
Recombination	21	2481728	2481748	4
Recombination	3679	2507233	2510911	0
Recombination	15	2517757	2517771	3
Recombination	1325	2571338	2572662	18
Recombination	5952	2626280	2632231	6
Recombination	138	2641114	2641251	0
Recombination	17134	2661034	2678167	104
Recombination	1557	2745231	2746787	2
Recombination	15424	2812869	2828292	1
Recombination	3777	2831246	2835022	0
Recombination	40441	2853561	2894001	2
intact phage	37409	2856388	2893796	0
Recombination	7398	2957694	2965091	0
Recombination	1839	3063675	3065513	0
Recombination	88	3096295	3096382	0
Recombination	1132	3478224	3479355	0
Recombination	643	3558888	3559530	0
Insertion sequence	1196	3655737	3656932	0
Insertion sequence	1195	3709654	3710848	0
Recombination	24092	3785160	3809251	0
Recombination	50	3809365	3809414	0
Recombination	121	3809647	3809767	0
Recombination	50474	3831576	3882049	9
intact phage	47303	3834043	3881345	0
Recombination	11762	4097013	4108774	0
Insertion sequence	1195	4519589	4520783	0
Recombination	47	4538290	4538336	2
Recombination	2856	4551207	4554062	0
Recombination	13486	4569591	4583076	0
Recombination	160	4894002	4894161	3
Recombination	119	4894195	4894313	0
Recombination	237	4939200	4939436	0
Recombination	47	5040869	5040915	3

## Sheet: Table S9
Supplementary Table S9. Klebsiella pneumoniae local reference plasmid database plasmid metadata
ID	Sample_ID	Plasmid_Contig	Plasmid_Number	Length	Rep_Types	Sample_Collect_Date	Sample_MLST	Sample_Anatomical_Site	Community_ID	Subcommunity_ID	N_Plasmids(Community)	N_Plasmids(Subcommunity)	Subcommunity_Majority_Rep_Types	Subcommunity_Majority_Mobility	PlasmidFinder_Rep_Type	PlasmidFinder_Rep_Hits_80pct_Sim	ACCIO_source	GC	MD5	MOB_Rep_Type	MOB_rep_type_accession(s)	MOB_Relaxase_Type(s)	MOB_Relaxase_Type_Accession(s)	MOB_MPF_Type	MOB_MPF_Type_Accession(s)	MOB_Orit_Type(s)	MOB_Orit_Accession(s)	MOB_predicted_mobility	MOB_Mash_Nearest_Neighbor	MOB_Mash_Neighbor_Distance	MOB_Mash_Neighbor_Identification	MOB_Primary_Cluster_ID	MOB_Secondary_Cluster_II	MOB_Predicted_Host_Range_Overall_Rank	MOB_Predicted_Host_Range_Overall_Name	MOB_Observed_Host_Range_NCBI_Rank	MOB_Observed_Host_Range_NCBI_Name	MOB_Reported_Host_Range_Lit_Rank	MOB_Reported_Host_Range_Lit_Name	MOB_Associated_PMID(s)	AMRfinder_ARG_Hits_80pct_Sim	Pling_Subcommunity	Pling_Community	BioProjectID	BioSample	SRAaccession
1	kp220517_barcode27	kp220517_barcode27_final_2	p1	217846	IncFIB,IncHI1B	2022-05-01	ST86	Urine	C	C1	10	9	IncFIB,IncHI1B	non-mobilizable	repB,IncHI1B	repB_KLEB_VIR_AP006726,IncHI1B(pNDM-MAR)_1__JN420336	user_provided	0.504278	f56b10ebe794b7544f9724c5fe1598a0	IncFIB,IncHI1B	000107__CP014778_00094,JN420336	-	-	-	-	-	-	non-mobilizable	CP026587	0.000215742	Klebsiella pneumoniae	AA018	AA077	order	Enterobacterales	order	Enterobacterales	order	Enterobacterales	18606786; 11254626; 19482926; 15781495; 20851899; 16257053	NA	community_3_subcommunity_2	community_3	PRJNA1332379	SAMN51732924	SRR35539587
2	kp220531_barcode81	kp220531_barcode81_final_2	p2	217839	IncFIB,IncHI1B	2022-05-01	ST86	Urine	C	C1	10	9	IncFIB,IncHI1B	non-mobilizable	repB,IncHI1B	repB_KLEB_VIR_AP006726,IncHI1B(pNDM-MAR)_1__JN420336	user_provided	0.50429	259a6b30f943dfe6ba0e5d0a79086b2c	IncFIB,IncHI1B	000107__CP014778_00094,JN420336	-	-	-	-	-	-	non-mobilizable	CP026587	0.000264084	Klebsiella pneumoniae	AA018	AA077	order	Enterobacterales	order	Enterobacterales	order	Enterobacterales	18606786; 11254626; 19482926; 15781495; 20851899; 16257053	NA	community_3_subcommunity_2	community_3	PRJNA1332379	SAMN51732929	SRR35539584
3	kp220615_barcode01	kp220615_barcode01_final_2	p3	224101	IncFIB,IncHI1B	2022-05-01	ST23	Swab of Bartholin's abscess	C	C1	10	9	IncFIB,IncHI1B	non-mobilizable	repB,IncHI1B	repB_KLEB_VIR_AP006726,IncHI1B(pNDM-MAR)_1__JN420336	user_provided	0.501702	957feb8aeac138023f7339a3a18bfd5e	IncFIB,IncHI1B	000107__CP014778_00094,JN420336	-	-	-	-	-	-	non-mobilizable	CP026012	0.00028831	Klebsiella pneumoniae	AA018	AA077	order	Enterobacterales	order	Enterobacterales	order	Enterobacterales	18606786; 11254626; 19482926; 15781495; 20851899; 16257053	NA	community_3_subcommunity_2	community_3	PRJNA1332379	SAMN51732931	SRR35539582
4	kp220823_barcode75	kp220823_barcode75_final_2	p4	222122	IncFIB,IncHI1B	2022-08-01	ST23-1LV	Aspirate (Intrahepatic abscess drainage)	C	C1	10	9	IncFIB,IncHI1B	non-mobilizable	repB,IncHI1B	repB_KLEB_VIR_AP006726,IncHI1B(pNDM-MAR)_1__JN420336	user_provided	0.501985	251b40699b12893a4bacc32f01891667	IncFIB,IncHI1B	000107__CP014778_00094,JN420336	-	-	-	-	-	-	non-mobilizable	CP026012	0.000434439	Klebsiella pneumoniae	AA018	AA077	order	Enterobacterales	order	Enterobacterales	order	Enterobacterales	18606786; 11254626; 19482926; 15781495; 20851899; 16257053	NA	community_3_subcommunity_2	community_3	PRJNA1332379	SAMN51732958	SRR35539556
5	kp220920_barcode10	kp220920_barcode10_final_2	p5	219311	IncFIB,IncHI1B	2022-09-01	ST420	Urine	C	C1	10	9	IncFIB,IncHI1B	non-mobilizable	repB,IncHI1B	repB_KLEB_VIR_AP006726,IncHI1B(pNDM-MAR)_1__JN420336	user_provided	0.504758	aedc1b547baccd94cd991674e01771b1	IncFIB,IncHI1B	000107__CP014778_00094,JN420336	-	-	-	-	-	-	non-mobilizable	CP026587	0.00221642	Klebsiella pneumoniae	AA018	AA077	order	Enterobacterales	order	Enterobacterales	order	Enterobacterales	18606786; 11254626; 19482926; 15781495; 20851899; 16257053	NA	community_3_subcommunity_2	community_3	PRJNA1332379	SAMN51732966	SRR35539620
6	kp221011_barcode38	kp221011_barcode38_final_2	p6	223692	IncFIB,IncHI1B	2022-09-01	ST23	Sputum	C	C1	10	9	IncFIB,IncHI1B	non-mobilizable	repB,IncHI1B	repB_KLEB_VIR_AP006726,IncHI1B(pNDM-MAR)_1__JN420336	user_provided	0.501676	4d6ec1397d76866b8be8a7d6cf9daa13	IncFIB,IncHI1B	000107__CP014778_00094,JN420336	-	-	-	-	-	-	non-mobilizable	CP026012	0.0010072	Klebsiella pneumoniae	AA018	AA077	order	Enterobacterales	order	Enterobacterales	order	Enterobacterales	18606786; 11254626; 19482926; 15781495; 20851899; 16257053	NA	community_3_subcommunity_2	community_3	PRJNA1332379	SAMN51732970	SRR35539615
7	kp230208_barcode29	kp230208_barcode29_final_2	p7	232965	IncFIB,IncHI1B	2023-01-01	ST23	Urine	C	C1	10	9	IncFIB,IncHI1B	non-mobilizable	repB,IncHI1B	repB_KLEB_VIR_AP006726,IncHI1B(pNDM-MAR)_1__JN420336	user_provided	0.501024	c902fc2bef6a2bab03c324fce4124ce9	IncFIB,IncHI1B	000107__CP014778_00094,JN420336	-	-	-	-	-	-	non-mobilizable	CP034083	0.000780658	Klebsiella pneumoniae subsp. pneumoniae	AA018	AA077	order	Enterobacterales	order	Enterobacterales	order	Enterobacterales	18606786; 11254626; 19482926; 15781495; 20851899; 16257053	NA	community_3_subcommunity_2	community_3	PRJNA1332379	SAMN51733012	SRR35539647
8	kp230314_barcode48	kp230314_barcode48_final_2	p8	226909	IncFIB,IncHI1B	2023-03-01	ST86	Blood	C	C1	10	9	IncFIB,IncHI1B	non-mobilizable	repB,IncHI1B	repB_KLEB_VIR_AP006726,IncHI1B(pNDM-MAR)_1__JN420336	user_provided	0.502413	62a7cbf361ac6eccb87de4fc8d8d3184	IncFIB,IncHI1B	000107__CP014778_00094,JN420336	-	-	-	-	-	-	non-mobilizable	NC_005249	0.000981871	Klebsiella pneumoniae CG43	AA018	AA077	order	Enterobacterales	order	Enterobacterales	order	Enterobacterales	18606786; 11254626; 19482926; 15781495; 20851899; 16257053	NA	community_3_subcommunity_2	community_3	PRJNA1332379	SAMN51733020	SRR35539627
9	kp230328_barcode04	kp230328_barcode04_final_2	p9	213886	IncFIB,IncHI1B	2023-03-01	ST86	Aspirate (Liver)	C	C1	10	9	IncFIB,IncHI1B	non-mobilizable	repB,IncHI1B	repB_KLEB_VIR_AP006726,IncHI1B(pNDM-MAR)_1__JN420336	user_provided	0.505732	5339f7ebd44873c13f50a3af6539e8ff	IncFIB,IncHI1B	000107__CP014778_00094,JN420336	-	-	-	-	-	-	non-mobilizable	CP026587	0.000361208	Klebsiella pneumoniae	AA018	AA077	order	Enterobacterales	order	Enterobacterales	order	Enterobacterales	18606786; 11254626; 19482926; 15781495; 20851899; 16257053	NA	community_3_subcommunity_2	community_3	PRJNA1332379	SAMN51733024	SRR35539603
10	kp220330_barcode27	kp220330_barcode27_final_4	p10	54848	IncFII	2022-03-01	ST461	-	D	D1	8	5	IncFII	conjugative	IncFII	IncFII(Yp)_1__CP000670,IncFII(p14)_1__JQ418538	user_provided	0.545836	62601608b74f12bba777cb2029517b7a	IncFII	000129__CP018340	MOBF	CP024544_00079	MPF_F	NC_014312_00116,NC_022609_00068,NC_021502_00150	-	-	conjugative	CP025040	0.0135016	Klebsiella pneumoniae	AA020	AA079	order	Enterobacterales	order	Enterobacterales	family	Enterobacteriaceae	20851899	NA	community_18_subcommunity_3	community_18	PRJNA1332379	SAMN51732899	SRR35539659
11	kp220615_barcode05	kp220615_barcode05_final_4	p11	66837	IncFII	2022-06-01	ST461	Urine	D	D1	8	5	IncFII	conjugative	IncFII	IncFII(Yp)_1__CP000670,IncFII(p14)_1__JQ418538	user_provided	0.544249	eba3a942c1aef6aab5fd50ef8225db08	IncFII	000129__CP018340	MOBF	CP024544_00079	MPF_F	NC_014312_00116,NC_022609_00068,NC_014312_00118,NC_023332_00154,NC_014312_00128,NC_022609_00081,NC_019389_00080,NC_021654_00016,NC_019165_00034,NC_017659_00099,NC_019155_00032,NC_021502_00131,NC_021502_00150	-	-	conjugative	CP025040	0.00770681	Klebsiella pneumoniae	AA020	AA079	order	Enterobacterales	order	Enterobacterales	family	Enterobacteriaceae	20851899	NA	community_18_subcommunity_3	community_18	PRJNA1332379	SAMN51732934	SRR35539578
12	kp221025_barcode88	kp221025_barcode88_final_2	p12	70896	IncFII	2022-10-01	ST1731	Blood	D	D1	8	5	IncFII	conjugative	IncFII	IncFII(Yp)_1__CP000670,IncFII(p14)_1__JQ418538	user_provided	0.543627	8e0573700f6c982767569b273df6b3e7	IncFII	000129__CP018340	MOBF	CP024544_00079	MPF_F	NC_014312_00116,NC_022609_00068,NC_014312_00118,NC_023332_00154,NC_014312_00128,NC_022609_00081,NC_019389_00080,NC_021654_00016,NC_019165_00034,NC_019155_00032,NC_021502_00131,NC_021502_00150	-	-	conjugative	CP025040	0.00381583	Klebsiella pneumoniae	AA020	AA079	order	Enterobacterales	order	Enterobacterales	family	Enterobacteriaceae	20851899	NA	community_18_subcommunity_3	community_18	PRJNA1332379	SAMN51732979	SRR35539703
13	kp230314_barcode52	kp230314_barcode52_final_8	p13	68048	IncFII	2023-02-01	ST461	Urine	D	D1	8	5	IncFII	conjugative	IncFII	IncFII(Yp)_1__CP000670,IncFII(p14)_1__JQ418538	user_provided	0.543734	491962f80857d99c997f5ab16b3e6e11	IncFII	000129__CP018340	MOBF	CP024544_00079	MPF_F	NC_014312_00116,NC_022609_00068,NC_014312_00118,NC_023332_00154,NC_014312_00128,NC_022609_00081,NC_019389_00080,NC_021654_00016,NC_019165_00034,NC_022609_00095,NC_021502_00131,NC_021502_00150	-	-	conjugative	CP025040	0.00826969	Klebsiella pneumoniae	AA020	AA079	order	Enterobacterales	order	Enterobacterales	family	Enterobacteriaceae	20851899	NA	community_18_subcommunity_3	community_18	PRJNA1332379	SAMN51733023	SRR35539605
14	kp230328_barcode14	kp230328_barcode14_final_4	p14	66872	IncFII	2023-03-01	ST253	Peripheral	D	D1	8	5	IncFII	conjugative	IncFII	IncFII(Yp)_1__CP000670,IncFII(p14)_1__JQ418538	user_provided	0.544159	0ac426d729196b2eccc671a736b95baa	IncFII	000129__CP018340	MOBF	CP024544_00079	MPF_F	NC_014312_00116,NC_014312_00118,NC_023332_00154,NC_014312_00128,NC_022609_00081,NC_019389_00080,NC_021654_00016,NC_019165_00034,NC_019155_00032,NC_021502_00131,NC_021502_00150	-	-	conjugative	CP025040	0.00763299	Klebsiella pneumoniae	AA020	AA079	order	Enterobacterales	order	Enterobacterales	family	Enterobacteriaceae	20851899	NA	community_18_subcommunity_3	community_18	PRJNA1332379	SAMN51733027	SRR35539624
15	kp220118_barcode34	kp220118_barcode34_final_2	p15	188031	IncFIB,IncFII	2022-01-01	ST13	Urine	A	A1	48	4	IncFIB,IncFII	conjugative	IncFII,IncFIB	IncFIB(K)_1__JN233704,IncFII(K)_1__CP000648,IncFII(pKP91)_1__CP000966,IncFII(S)_1__CP000858	user_provided	0.528397	d9116b0fcc18e055c203b7913a2ca15c	IncFIB,IncFII,rep_cluster_2183	000107__CP014778_00094,000132__HG969996,CP017721_00179	MOBF,MOBF	NC_021231_00058,CP035180_00077	MPF_F	NC_019155_00032,NC_019165_00034,NC_021654_00016,NC_019389_00080,NC_022609_00081,NC_014312_00128,NC_021654_00004,NC_023332_00154,NC_014312_00118,NC_022609_00068,NC_014312_00116,NC_021502_00150,NC_021502_00131	-	-	conjugative	CP031583	0.00165343	Klebsiella pneumoniae	AA009	AA063	order	Enterobacterales	order	Enterobacterales	order	Enterobacterales	11254626; 20547789; 19482926; 15781495; 20851899; 16257053	blaSHV-1	community_2_subcommunity_32	community_2	PRJNA1332379	SAMN51732880	SRR35539705
16	kp221025_barcode75	kp221025_barcode75_final_2	p16	186263	IncFIB,IncFII	2022-10-01	ST29	Urine	A	A1	48	4	IncFIB,IncFII	conjugative	IncFII,IncFIB	IncFIB(K)_1__JN233704,IncFII(K)_1__CP000648,IncFII(pKP91)_1__CP000966,IncFII(S)_1__CP000858	user_provided	0.525273	a8d189b56b499c98e8272943ff4338be	IncFIB,IncFII,rep_cluster_2183	000107__CP014778_00094,000132__HG969996,CP017721_00179	MOBF,MOBF	NC_021231_00058,CP035180_00077	MPF_F	NC_019155_00032,NC_019165_00034,NC_021654_00016,NC_019389_00080,NC_022609_00081,NC_014312_00128,NC_021654_00004,NC_023332_00154,NC_014312_00118,NC_022609_00068,NC_014312_00116,NC_021502_00150,NC_021502_00131	-	-	conjugative	CP029136	0.000631368	Klebsiella pneumoniae	AA009	AA063	order	Enterobacterales	order	Enterobacterales	order	Enterobacterales	11254626; 20547789; 19482926; 15781495; 20851899; 16257053	NA	community_2_subcommunity_32	community_2	PRJNA1332379	SAMN51732977	SRR35539609
17	kp221129_barcode59	kp221129_barcode59_final_2	p17	198478	IncFIB,IncFII	2022-11-01	ST17	Urine	A	A1	48	4	IncFIB,IncFII	conjugative	IncFII,IncFIB	IncFIB(K)_1__JN233704,IncFII(K)_1__CP000648,IncFII(pKP91)_1__CP000966,IncFII(S)_1__CP000858	user_provided	0.524859	ec867aebf363578cd546662c23fa3d3e	IncFIB,IncFII,rep_cluster_2183	000107__CP014778_00094,000132__HG969996,CP017721_00179	MOBF,MOBF	NC_021231_00058,CP035180_00077	MPF_F	NC_019155_00032,NC_019165_00034,NC_021654_00016,NC_019389_00080,NC_022609_00081,NC_014312_00128,NC_021654_00004,NC_023332_00154,NC_014312_00118,NC_022609_00068,NC_014312_00116,NC_021502_00150,NC_021502_00131	-	-	conjugative	CP020499	0.00348975	Klebsiella pneumoniae	AA009	AA063	order	Enterobacterales	order	Enterobacterales	order	Enterobacterales	11254626; 20547789; 19482926; 15781495; 20851899; 16257053	blaSHV-1,dfrA7,qacEdelta1,sul1	community_2_subcommunity_32	community_2	PRJNA1332379	SAMN51732989	SRR35539692
18	kp230208_barcode33	kp230208_barcode33_final_3	p18	219140	IncFIB,IncFII	2023-01-01	ST104	Urine	A	A1	48	4	IncFIB,IncFII	conjugative	IncFII,IncFIB	IncFIB(K)_1__JN233704,IncFII(K)_1__CP000648,IncFII(pKP91)_1__CP000966,IncFII(S)_1__CP000858	user_provided	0.528931	65dbfc2a8afa511caa1c992ef1aa23e0	IncFIB,IncFII,rep_cluster_2183	000107__CP014778_00094,000132__HG969996,CP017721_00179	MOBF,MOBF	NC_021231_00058,CP035180_00077	MPF_F	NC_019155_00032,NC_019165_00034,NC_021654_00016,NC_019389_00080,NC_022609_00081,NC_014312_00128,NC_021654_00004,NC_023332_00154,NC_014312_00118,NC_014312_00116,NC_021502_00150,NC_021502_00131	-	-	conjugative	CP029136	0.00417861	Klebsiella pneumoniae	AA009	AA063	order	Enterobacterales	order	Enterobacterales	order	Enterobacterales	11254626; 20547789; 19482926; 15781495; 20851899; 16257053	NA	community_2_subcommunity_32	community_2	PRJNA1332379	SAMN51733014	SRR35539649
19	kp220427_barcode62	kp220427_barcode62_final_4	p19	32537	IncFII	2022-04-01	ST643	-	G	G1	4	4	IncFII	conjugative	IncFII	IncFII(pMET)_1__EU383016	user_provided	0.479762	ba668ae6d0d40f5d65476d3d8e81ddeb	IncFII	000117__EU383016_00001	MOBC	FN691998_00005	MPF_T	NC_010726_00014,NC_005814_00013,NC_010726_00011,NC_013284_00016	-	-	conjugative	CP035200	0.0379382	Klebsiella pneumoniae	AA038	AA118	order	Enterobacterales	order	Enterobacterales	family	Enterobacteriaceae	20851899	NA	community_9_subcommunity_0	community_9	PRJNA1332379	SAMN51732909	SRR35539598
20	kp220713_barcode53	kp220713_barcode53_final_3	p20	42086	IncFII	2022-07-01	ST253	Purple Lumen	G	G1	4	4	IncFII	conjugative	IncFII	IncFII(pMET)_1__EU383016	user_provided	0.471701	a86a1e8cef148312cb35ba8a5115c9d7	IncFII	000117__EU383016_00001	MOBC	FN691998_00005	MPF_T	NC_010726_00014,NC_005814_00013,NC_010726_00011,NC_013284_00016	-	-	conjugative	CP035200	0.0442483	Klebsiella pneumoniae	AA038	AA118	order	Enterobacterales	order	Enterobacterales	family	Enterobacteriaceae	20851899	NA	community_9_subcommunity_0	community_9	PRJNA1332379	SAMN51732944	SRR35539571
21	kp221011_barcode48	kp221011_barcode48_final_4	p21	35226	IncFII	2022-10-01	ST240	Urine	G	G1	4	4	IncFII	conjugative	IncFII	IncFII(pMET)_1__EU383016	user_provided	0.49066	289725498068b280a82ecd520c72206f	IncFII	000117__EU383016_00001	MOBC	FN691998_00005	MPF_T	NC_010726_00014,NC_005814_00013,NC_010726_00011,NC_013284_00016	-	-	conjugative	CP018922	0.0403101	Serratia marcescens	AA038	AA118	order	Enterobacterales	order	Enterobacterales	family	Enterobacteriaceae	20851899	NA	community_9_subcommunity_0	community_9	PRJNA1332379	SAMN51732975	SRR35539560
22	kp221229_barcode17	kp221229_barcode17_final_3	p22	42093	IncFII	2022-12-01	ST253	Aspirate (Right flank)	G	G1	4	4	IncFII	conjugative	IncFII	IncFII(pMET)_1__EU383016	user_provided	0.471694	86131e2301442c18674bd8463cb6aa3a	IncFII	000117__EU383016_00001	MOBC	FN691998_00005	MPF_T	NC_010726_00014,NC_005814_00013,NC_010726_00011,NC_013284_00016	-	-	conjugative	CP035200	0.0444041	Klebsiella pneumoniae	AA038	AA118	order	Enterobacterales	order	Enterobacterales	family	Enterobacteriaceae	20851899	NA	community_9_subcommunity_0	community_9	PRJNA1332379	SAMN51733003	SRR35539636
23	kp220517_barcode17	kp220517_barcode17_draft_53	p23	149362	IncFIB	2022-05-01	ST13	Urine	A	A2	48	4	IncFIB	conjugative	IncFIB	IncFIB(K)_1__JN233704	user_provided	0.527571	565119095ea9bf1de238d33a43ec4ce0	IncFIB	000107__CP014778_00094	-	-	-	-	-	-	non-mobilizable	CP027425	0.0123533	Klebsiella oxytoca	AA009	AA064	order	Enterobacterales	order	Enterobacterales	order	Enterobacterales	11254626; 19482926; 15781495; 20851899; 16257053	NA	community_2_subcommunity_33	community_2	PRJNA1332379	SAMN51732921	SRR35539664
24	kp220615_barcode03	kp220615_barcode03_final_2	p24	193863	IncFIB	2022-05-01	ST1426	Urine	A	A2	48	4	IncFIB	conjugative	IncFIB	IncFIB(K)_1__JN233704	user_provided	0.527847	b5d916a019ee1faf5c5eba6c33b2dcb1	IncFIB	000107__CP014778_00094	MOBF,MOBF	NC_021231_00058,CP035180_00077	MPF_F	NC_021654_00016,NC_019389_00080,NC_022609_00081,NC_014312_00128,NC_019389_00068,NC_023332_00154,NC_021502_00123,NC_014312_00118,NC_022609_00068,NC_014312_00116,NC_021502_00150,NC_021502_00131	-	-	conjugative	CP027425	0.0109571	Klebsiella oxytoca	AA009	AA064	order	Enterobacterales	order	Enterobacterales	order	Enterobacterales	11254626; 19482926; 15781495; 20851899; 16257053	NA	community_2_subcommunity_33	community_2	PRJNA1332379	SAMN51732932	SRR35539581
25	kp220726_barcode11	kp220726_barcode11_final_2	p25	228267	IncFIB	2022-07-01	ST15	Urine	A	A2	48	4	IncFIB	conjugative	IncFIB	IncFIB(K)_1__JN233704	user_provided	0.526073	72a739bf6724ccf06ef5c9e0cb3e4b7f	IncFIB	000107__CP014778_00094	MOBF,MOBF	NC_021231_00058,CP035180_00077	MPF_F	NC_014312_00141,NC_019165_00034,NC_021654_00016,NC_011281_00082,NC_022609_00081,NC_014312_00128,NC_019389_00068,NC_023332_00154,NC_021502_00123,NC_014312_00118,NC_022609_00068,NC_014312_00116,NC_021502_00150,NC_021502_00131	-	-	conjugative	CP030071	0.0123533	Klebsiella pneumoniae	AA009	AA064	order	Enterobacterales	order	Enterobacterales	order	Enterobacterales	11254626; 19482926; 15781495; 20851899; 16257053	NA	community_2_subcommunity_33	community_2	PRJNA1332379	SAMN51732948	SRR35539568
26	kp221129_barcode66	kp221129_barcode66_final_2	p26	231858	IncFIB,IncFII	2022-11-01	ST17	Urine	A	A2	48	4	IncFIB	conjugative	IncFII,IncFIB	IncFIB(K)_1__JN233704,IncFII(K)_1__CP000648,IncFII(pKP91)_1__CP000966,IncFII(S)_1__CP000858	user_provided	0.526288	eba0b65de128cefd3f680f6b94b67ffa	IncFIB,IncFII,rep_cluster_2183	000107__CP014778_00094,000129__CP018340,CP017721_00179	MOBF,MOBF	NC_021231_00058,CP035180_00077	MPF_F	NC_019155_00032,NC_019165_00034,NC_021654_00016,NC_011281_00082,NC_022609_00081,NC_014312_00128,NC_019389_00068,NC_023332_00154,NC_021502_00123,NC_014312_00118,NC_022609_00068,NC_014312_00116,NC_021502_00150,NC_021502_00131	-	-	conjugative	CP028954	0.011984	Klebsiella pneumoniae	AA009	AA064	order	Enterobacterales	order	Enterobacterales	order	Enterobacterales	11254626; 20547789; 19482926; 15781495; 20851899; 16257053	NA	community_2_subcommunity_33	community_2	PRJNA1332379	SAMN51732991	SRR35539690
27	kp220209_barcode62	kp220209_barcode62_final_2	p27	252047	IncFIB,IncFII	2022-01-01	ST252	Swab of peg site	A	A3	48	3	IncFIB,IncFII	conjugative	IncFII,IncFIB,Col	IncFIB(K)_1__JN233704,IncFII(K)_1__CP000648,Col(pHAD28)_1__KU674895,IncFII(pKP91)_1__CP000966,IncFII(S)_1__CP000858,IncFII(pAR0022)_1__CP024882	user_provided	0.528151	43c784d828dfa640ddee184977ab16fe	IncFIB,IncFII,rep_cluster_2183,rep_cluster_2358	000107__CP014778_00094,000128__CP023916,CP017721_00179,CP000974_00005	MOBF,MOBF	NC_021231_00058,CP035180_00077	MPF_F	NC_019155_00032,NC_019165_00034,NC_021654_00016,NC_019389_00080,NC_022609_00081,NC_014312_00128,NC_019389_00068,NC_023332_00154,NC_021502_00123,NC_014312_00118,NC_014312_00116,NC_021502_00150,NC_021502_00131	-	-	conjugative	CP007734	0.015943	Klebsiella pneumoniae subsp. pneumoniae KPNIH27	AA022	AA085	phylum	Pseudomonadota	order	Enterobacterales	phylum	Pseudomonadota	24096417; 11254626; 20547789; 19482926; 15781495; 20851899; 16257053	NA	community_2_subcommunity_30	community_2	PRJNA1332379	SAMN51732886	SRR35539567
28	kp220412_barcode18	kp220412_barcode18_final_2	p28	182704	IncFIB,IncFII	2022-03-01	ST1691	Urine	A	A3	48	3	IncFIB,IncFII	conjugative	IncFII,IncFIB	IncFIB(K)_1__JN233704,IncFII(K)_1__CP000648,IncFII(pKP91)_1__CP000966,IncFII(S)_1__CP000858,IncFII(pAR0022)_1__CP024882	user_provided	0.51237	bdf4061e2eb27f225c7515037191a37b	IncFIB,IncFII,rep_cluster_2183	000107__CP014778_00094,000128__CP023916,CP017721_00179	MOBF,MOBF	NC_021231_00058,CP035180_00077	MPF_F	NC_019155_00032,NC_019165_00034,NC_021654_00016,NC_019389_00080,NC_022609_00081,NC_014312_00128,NC_019389_00068,NC_023332_00154,NC_021502_00123,NC_014312_00118,NC_014312_00116,NC_021502_00150,NC_021502_00131	-	-	conjugative	CP026175	0.0135016	Klebsiella pneumoniae	AA022	AA086	order	Enterobacterales	order	Enterobacterales	order	Enterobacterales	11254626; 20547789; 19482926; 15781495; 20851899; 16257053	NA	community_2_subcommunity_30	community_2	PRJNA1332379	SAMN51732901	SRR35539655
29	kp230314_barcode44	kp230314_barcode44_final_171	p29	258000	IncFIB,IncFII	2023-03-01	ST252	Urine	A	A3	48	3	IncFIB,IncFII	conjugative	IncFII,IncFIB,Col	IncFIB(K)_1__JN233704,IncFII(K)_1__CP000648,Col(pHAD28)_1__KU674895,IncFII(pKP91)_1__CP000966,IncFII(S)_1__CP000858,IncFII(pAR0022)_1__CP024882	user_provided	0.527934	5f39993618ceb2b67b2d121399fcd81f	IncFIB,IncFII,rep_cluster_2183,rep_cluster_2358	000107__CP014778_00094,000128__CP023916,CP017721_00179,CP000974_00005	MOBF,MOBF	NC_021231_00058,CP035180_00077	MPF_F	NC_019155_00032,NC_019165_00034,NC_021654_00016,NC_019389_00080,NC_022609_00081,NC_014312_00128,NC_019389_00068,NC_023332_00154,NC_021502_00123,NC_014312_00118,NC_022609_00068,NC_014312_00116,NC_021502_00150,NC_021502_00131	-	-	conjugative	CP007734	0.0155619	Klebsiella pneumoniae subsp. pneumoniae KPNIH27	AA022	AA085	phylum	Pseudomonadota	order	Enterobacterales	phylum	Pseudomonadota	24096417; 11254626; 20547789; 19482926; 15781495; 20851899; 16257053	NA	community_2_subcommunity_30	community_2	PRJNA1332379	SAMN51733019	SRR35539628
30	kp220322_barcode04	kp220322_barcode04_final_2	p30	183815	IncFIB,IncFII	2022-03-01	ST133	Urine	A	A4	48	3	IncFIB,IncFII	conjugative	IncFII,IncFIB	IncFII(pKP91)_1__CP000966,IncFIB(K)_1__JN233704	user_provided	0.52555	8d35fc23bf4b2e6d4cb58b65cda94069	IncFIB,IncFII,rep_cluster_2183	000107__CP014778_00094,CP000966,CP033468_00001	MOBF,MOBF	NC_021231_00058,CP035180_00077	MPF_F	NC_014312_00141,NC_019165_00034,NC_021654_00016,NC_019389_00080,NC_022609_00081,NC_014312_00128,NC_021231_00085,NC_023332_00154,NC_014312_00118,NC_022609_00068,NC_014312_00116,NC_021502_00150,NC_021502_00131	-	-	conjugative	CP041936	0.0236777	Klebsiella pneumoniae	AA009	AA062	order	Enterobacterales	order	Enterobacterales	order	Enterobacterales	11254626; 20547789; 19482926; 15781495; 20851899; 16257053	NA	community_2_subcommunity_31	community_2	PRJNA1332379	SAMN51732895	SRR35539666
31	kp220628_barcode05	kp220628_barcode05_final_2	p31	183825	IncFIB,IncFII	2022-06-01	ST133	Urine	A	A4	48	3	IncFIB,IncFII	conjugative	IncFII,IncFIB	IncFII(pKP91)_1__CP000966,IncFIB(K)_1__JN233704	user_provided	0.52556	bc99f1f374794b27b458aa17301224ba	IncFIB,IncFII,rep_cluster_2183	000107__CP014778_00094,CP000966,CP033468_00001	MOBF,MOBF	NC_021231_00058,CP035180_00077	MPF_F	NC_014312_00141,NC_019165_00034,NC_021654_00016,NC_019389_00080,NC_022609_00081,NC_014312_00128,NC_021231_00085,NC_023332_00154,NC_014312_00118,NC_022609_00068,NC_014312_00116,NC_021502_00150,NC_021502_00131	-	-	conjugative	CP041936	0.023602	Klebsiella pneumoniae	AA009	AA062	order	Enterobacterales	order	Enterobacterales	order	Enterobacterales	11254626; 20547789; 19482926; 15781495; 20851899; 16257053	NA	community_2_subcommunity_31	community_2	PRJNA1332379	SAMN51732939	SRR35539576
32	kp220920_barcode04	kp220920_barcode04_final_2	p32	183822	IncFIB,IncFII	2022-09-01	ST133	Urine	A	A4	48	3	IncFIB,IncFII	conjugative	IncFII,IncFIB	IncFII(pKP91)_1__CP000966,IncFIB(K)_1__JN233704	user_provided	0.525541	3a48c99d28f1b02e93eb7decf53f9a2e	IncFIB,IncFII,rep_cluster_2183	000107__CP014778_00094,CP000966,CP033468_00001	MOBF,MOBF	NC_021231_00058,CP035180_00077	MPF_F	NC_014312_00141,NC_019165_00034,NC_021654_00016,NC_019389_00080,NC_022609_00081,NC_014312_00128,NC_021231_00085,NC_023332_00154,NC_014312_00118,NC_022609_00068,NC_014312_00116,NC_021502_00150,NC_021502_00131	-	-	conjugative	CP041936	0.0235265	Klebsiella pneumoniae	AA009	AA062	order	Enterobacterales	order	Enterobacterales	order	Enterobacterales	11254626; 20547789; 19482926; 15781495; 20851899; 16257053	NA	community_2_subcommunity_31	community_2	PRJNA1332379	SAMN51732962	SRR35539551
33	kp220713_barcode45	kp220713_barcode45_final_2	p33	221335	IncFIB,IncFII	2022-06-01	ST15	-	J	J1	3	3	IncFIB,IncFII	conjugative	IncFII,IncFIB	IncFIB(pQil)_1__JN233705,IncFIB(K)_1__JN233704,IncFII(K)_1__CP000648,IncFII(pKP91)_1__CP000966,IncFII(S)_1__CP000858	user_provided	0.522511	3bfb6f198947b0dd4c94bc0561429e4f	IncFIB,IncFIB,IncFII,rep_cluster_2183	000107__CP014778_00094,000097__NC_025166_00051,000129__CP018340,CP033468_00001	MOBF,MOBF	CP035180_00077,NC_021231_00058	MPF_F	NC_014312_00116,NC_022609_00068,NC_014312_00118,NC_023332_00154,NC_019389_00068,NC_014312_00128,NC_022609_00081,NC_019389_00080,NC_021654_00016,NC_019165_00034,NC_023905_00125,NC_021502_00131,NC_021502_00150	-	-	conjugative	CP022920	0.0248413	Klebsiella pneumoniae	AA007	AA057	order	Enterobacterales	order	Enterobacterales	order	Enterobacterales	11254626; 20547789; 19482926; 15781495; 20851899; 16257053	tet(A),qnrB1	community_12_subcommunity_0	community_12	PRJNA1332379	SAMN51732941	SRR35539597
34	kp220713_barcode46	kp220713_barcode46_final_2	p34	114126	IncFIB	2022-06-01	ST15	-	J	J1	3	3	IncFIB,IncFII	conjugative	IncFIB	IncFIB(K)_1__JN233704	user_provided	0.514274	4790907673dd7c2dc110d121463d68b2	IncFIB	000107__CP014778_00094	-	-	-	-	-	-	non-mobilizable	MG288676	0.0297077	Klebsiella pneumoniae	AA007	AA057	order	Enterobacterales	order	Enterobacterales	order	Enterobacterales	11254626; 19482926; 15781495; 20851899; 16257053	tet(A),qnrB1	community_12_subcommunity_0	community_12	PRJNA1332379	SAMN51732942	SRR35539573
35	kp220713_barcode46	kp220713_barcode46_final_4	p35	107224	IncFIB,IncFII	2022-06-01	ST15	-	J	J1	3	3	IncFIB,IncFII	conjugative	IncFII,IncFIB	IncFIB(pQil)_1__JN233705,IncFII(K)_1__CP000648,IncFII(pKP91)_1__CP000966,IncFII(S)_1__CP000858	user_provided	0.531262	ff097d18b7a4f0a49f1f04afd04982df	IncFIB,IncFII,rep_cluster_2183	000097__NC_025166_00051,000129__CP018340,CP033468_00001	MOBF,MOBF	NC_021231_00058,CP035180_00077	MPF_F	NC_023905_00125,NC_019165_00034,NC_021654_00016,NC_019389_00080,NC_022609_00081,NC_014312_00128,NC_019389_00068,NC_023332_00154,NC_021502_00123,NC_014312_00118,NC_022609_00068,NC_014312_00116,NC_021502_00150,NC_021502_00131	-	-	conjugative	KU665642	0.0135016	Klebsiella pneumoniae	AA026	AA099	order	Enterobacterales	order	Enterobacterales	order	Enterobacterales	11254626; 20547789; 19482926; 15781495; 20851899; 16257053	qnrB1,tet(A)	community_12_subcommunity_0	community_12	PRJNA1332379	SAMN51732942	SRR35539573
36	kp220713_barcode44	kp220713_barcode44_final_2	p36	224256	IncFIB,IncHI1B,IncU	2022-06-01	ST17	Tissue	K	K1	3	3	IncFIB,IncHI1B,IncU	non-mobilizable	IncFIB,IncHI1B,repFIB	IncFIB(K)(pCAV1099-114)_1__CP011596,IncHI1B(pNDM-MAR)_1__JN420336,repFIB_1_pC39__CP061701	user_provided	0.510626	cb87312564140155197a3517ced2553e	IncFIB,IncHI1B,IncU	000107__CP014778_00094,JN420336,000212__CP012556_00176	-	-	-	-	-	-	non-mobilizable	CP024875	0.00531349	Klebsiella pneumoniae	AA004	AA053	phylum	Pseudomonadota	class	Gammaproteobacteria	phylum	Pseudomonadota	24096417; 18606786; 11254626; 18502921; 25389419; 19482926; 30619542; 15781495; 20851899; 16257053	NA	community_16_subcommunity_0	community_16	PRJNA1332379	SAMN51732940	SRR35539574
37	kp221229_barcode05	kp221229_barcode05_final_2	p37	207358	IncFIB,IncHI1B,IncU	2022-12-01	ST54	Sputum	K	K1	3	3	IncFIB,IncHI1B,IncU	non-mobilizable	IncFIB,IncHI1B,repFIB	IncFIB(K)(pCAV1099-114)_1__CP011596,IncHI1B(pNDM-MAR)_1__JN420336,repFIB_1_pC39__CP061701	user_provided	0.508507	9cea46a383682fee72bbbc57ea9af077	IncFIB,IncHI1B,IncU	000107__CP014778_00094,JN420336,000212__CP012556_00176	-	-	-	-	-	-	non-mobilizable	CP024875	0.00369655	Klebsiella pneumoniae	AA004	AA053	phylum	Pseudomonadota	class	Gammaproteobacteria	phylum	Pseudomonadota	24096417; 18606786; 11254626; 18502921; 25389419; 19482926; 30619542; 15781495; 20851899; 16257053	NA	community_16_subcommunity_0	community_16	PRJNA1332379	SAMN51733000	SRR35539688
38	kp230208_barcode18	kp230208_barcode18_final_2	p38	226072	IncFIB,IncU	2023-01-01	ST17	Urine	K	K1	3	3	IncFIB,IncHI1B,IncU	non-mobilizable	IncFIB,RepB,repFIB	IncFIB(K)(pCAV1099-114)_1__CP011596,RepB_1_pC39_CP061702.1,repFIB_1_pC39__CP061701	user_provided	0.510218	b3d5e271682bf2913f2a6e3771605cdf	IncFIB,IncU	000107__CP014778_00094,000212__CP012556_00176	-	-	-	-	-	-	non-mobilizable	MK773537	0.00489536	Klebsiella pneumoniae	AA004	AA053	phylum	Pseudomonadota	class	Gammaproteobacteria	phylum	Pseudomonadota	24096417; 11254626; 18502921; 25389419; 19482926; 30619542; 15781495; 20851899; 16257053	NA	community_16_subcommunity_0	community_16	PRJNA1332379	SAMN51733009	SRR35539644
39	kp220322_barcode09	kp220322_barcode09_final_2	p39	160716	IncFIB,IncFII	2022-03-01	ST66	Aspirate (Sternomastoid abscess)	H	H1	3	2	IncFIB,IncFII	conjugative	IncFII,IncFIB	IncFIB(K)_1__JN233704,IncFII(pKP91)_1__CP000966	user_provided	0.498388	dddb033332de5f318be6ab629df54d84	IncFIB,IncFII,rep_cluster_2183	000107__CP014778_00094,000126__FO834904,CP017721_00179	MOBF,MOBF,MOBF,MOBH	NC_021231_00058,CP034777_00116,CP035180_00077,CP004000_00023	MPF_F	NC_019155_00032,NC_019165_00034,NC_021654_00016,NC_019389_00080,NC_022609_00081,NC_014312_00128,NC_021231_00085,NC_022609_00070,NC_014312_00118,NC_022609_00068,NC_014312_00116,NC_021502_00150,NC_021502_00131	-	-	conjugative	FO834905	0.00842259	Klebsiella pneumoniae	AA019	AA078	order	Enterobacterales	order	Enterobacterales	order	Enterobacterales	11254626; 20547789; 19482926; 15781495; 20851899; 16257053	NA	community_10_subcommunity_1	community_10	PRJNA1332379	SAMN51732897	SRR35539662
40	kp221004_barcode27	kp221004_barcode27_final_2	p40	160744	IncFIB,IncFII	2022-09-01	ST66	Blood	H	H1	3	2	IncFIB,IncFII	conjugative	IncFII,IncFIB	IncFIB(K)_1__JN233704,IncFII(pKP91)_1__CP000966	user_provided	0.498426	171a649b752514a48ece219f3cbc2790	IncFIB,IncFII,rep_cluster_2183	000107__CP014778_00094,000126__FO834904,CP017721_00179	MOBF,MOBF,MOBH	NC_021231_00058,CP035180_00077,NC_016980_00239	MPF_F	NC_019155_00032,NC_019165_00034,NC_021654_00016,NC_019389_00080,NC_022609_00081,NC_014312_00128,NC_021231_00085,NC_023332_00154,NC_021502_00123,NC_014312_00118,NC_022609_00068,NC_014312_00116,NC_021502_00150,NC_021502_00131	-	-	conjugative	FO834905	0.00826969	Klebsiella pneumoniae	AA019	AA078	order	Enterobacterales	order	Enterobacterales	order	Enterobacterales	11254626; 20547789; 19482926; 15781495; 20851899; 16257053	NA	community_10_subcommunity_1	community_10	PRJNA1332379	SAMN51732969	SRR35539616
41	kp220322_barcode09	kp220322_barcode09_final_3	p41	95050	IncFIA,IncFII	2022-03-01	ST66	Aspirate (Sternomastoid abscess)	L	L1	2	2	IncFIA,IncFII	conjugative	IncFIA,IncFII	IncFIA(HI1)_1__AF250878,IncFII(pKP91)_1__CP000966	user_provided	0.499863	a1fba8c803ce2afd31a9089cbe0a6456	IncFIA,IncFII,rep_cluster_2183	AF250878,000126__FO834904,CP017721_00179	MOBF,MOBF	CP035180_00077,NC_021231_00058	MPF_F	NC_014312_00116,NC_014312_00118,NC_023332_00154,NC_021231_00085,NC_014312_00128,NC_022609_00081,NC_019389_00080,NC_021654_00016,NC_019165_00034,NC_019155_00032,NC_021502_00131,NC_021502_00150	-	-	conjugative	FO834904	0.000215742	Klebsiella pneumoniae	AA025	AA092	order	Enterobacterales	order	Enterobacterales	order	Enterobacterales	10773089; 25389419; 20547789; 19897651; 24247128; 20851899; 22511964	NA	community_19_subcommunity_0	community_19	PRJNA1332379	SAMN51732897	SRR35539662
42	kp221004_barcode27	kp221004_barcode27_final_3	p42	95055	IncFIA,IncFII	2022-09-01	ST66	Blood	L	L1	2	2	IncFIA,IncFII	conjugative	IncFIA,IncFII	IncFIA(HI1)_1__AF250878,IncFII(pKP91)_1__CP000966	user_provided	0.499837	93bd1cd190a3eb56756a079fbbc9762a	IncFIA,IncFII,rep_cluster_2183	AF250878,000126__FO834904,CP017721_00179	MOBF,MOBF	CP035180_00077,NC_021231_00058	MPF_F	NC_014312_00116,NC_022609_00068,NC_014312_00118,NC_023332_00154,NC_021231_00085,NC_014312_00128,NC_022609_00081,NC_019389_00080,NC_021654_00016,NC_019165_00034,NC_019155_00032,NC_021502_00131,NC_021502_00150	-	-	conjugative	FO834904	0.00028831	Klebsiella pneumoniae	AA025	AA092	order	Enterobacterales	order	Enterobacterales	order	Enterobacterales	10773089; 25389419; 20547789; 19897651; 24247128; 20851899; 22511964	NA	community_19_subcommunity_0	community_19	PRJNA1332379	SAMN51732969	SRR35539616
43	kp220503_barcode66	kp220503_barcode66_final_5	p43	12812	ColRNAI	2022-04-01	ST90	Sputum	M	M1	2	2	ColRNAI	mobilizable	ColRNAI	ColRNAI_1__DQ298019	user_provided	0.549485	86a0649f8a8a5743dcb5956b9143e52d	ColRNAI_rep_cluster_1857	000003__NC_002119_00001	MOBC	NC_009793_00003	-	-	-	-	mobilizable	CP040992	0.015347	Klebsiella pneumoniae	AA031	AA108	order	Enterobacterales	order	Enterobacterales	genus	Klebsiella	23800906; 24777092	NA	community_0_subcommunity_0	community_0	PRJNA1332379	SAMN51732910	SRR35539676
44	kp220823_barcode69	kp220823_barcode69_draft_701	p44	12808	ColRNAI	2022-08-01	ST90	Sputum	M	M1	2	2	ColRNAI	mobilizable	ColRNAI	ColRNAI_1__DQ298019	user_provided	0.549656	af4793eef28462955e09ea074dcabe37	ColRNAI_rep_cluster_1857	000003__NC_002119_00001	MOBC	NC_009793_00003	-	-	-	-	mobilizable	CP040992	0.0157789	Klebsiella pneumoniae	AA031	AA108	order	Enterobacterales	order	Enterobacterales	genus	Klebsiella	23800906; 24777092	NA	community_0_subcommunity_0	community_0	PRJNA1332379	SAMN51732956	SRR35539558
45	kp220420_barcode36	kp220420_barcode36_final_2	p45	146557	IncFIB	2022-04-01	ST2800-1LV	Urine	E	E1	5	2	IncFIB	non-mobilizable	IncFIB	IncFIB(K)_1__JN233704	user_provided	0.521067	850df67dc38b8f634b13f80922683457	IncFIB	000107__CP014778_00094	-	-	-	-	-	-	non-mobilizable	CP031939	0.00521614	Klebsiella pneumoniae	AA011	AA067	order	Enterobacterales	order	Enterobacterales	order	Enterobacterales	11254626; 19482926; 15781495; 20851899; 16257053	NA	community_15_subcommunity_3	community_15	PRJNA1332379	SAMN51732905	SRR35539626
46	kp221011_barcode46	kp221011_barcode46_final_2	p46	148169	IncFIB	2022-10-01	ST2800-1LV	Urine	E	E1	5	2	IncFIB	non-mobilizable	IncFIB	IncFIB(K)_1__JN233704	user_provided	0.521276	a5f0f4581a00258675e3f7f96f9cec0a	IncFIB	000107__CP014778_00094	-	-	-	-	-	-	non-mobilizable	CP031939	0.00544411	Klebsiella pneumoniae	AA011	AA067	order	Enterobacterales	order	Enterobacterales	order	Enterobacterales	11254626; 19482926; 15781495; 20851899; 16257053	NA	community_15_subcommunity_3	community_15	PRJNA1332379	SAMN51732973	SRR35539612
47	kp220412_barcode32	kp220412_barcode32_final_2	p47	200073	IncFIB,IncU	2022-04-01	ST502	White lumen	R	R1	2	2	IncFIB,IncU	non-mobilizable	IncFIB,RepB,repFIB	IncFIB(K)(pCAV1099-114)_1__CP011596,RepB_1_pC39_CP061702.1,repFIB_1_pC39__CP061701	user_provided	0.511848	6ae03a41ecee8e8247e80482f82602ff	IncFIB,IncU	000107__CP014778_00094,000212__CP012556_00176	-	-	-	-	-	-	non-mobilizable	MK773537	0.0292355	Klebsiella pneumoniae	AA004	AA052	phylum	Pseudomonadota	class	Gammaproteobacteria	phylum	Pseudomonadota	24096417; 11254626; 18502921; 25389419; 19482926; 30619542; 15781495; 20851899; 16257053	NA	community_20_subcommunity_0	community_20	PRJNA1332379	SAMN51732903	SRR35539653
48	kp220628_barcode04	kp220628_barcode04_final_2	p48	206690	IncFIB,IncU	2022-06-01	ST502	Urine	R	R1	2	2	IncFIB,IncU	non-mobilizable	IncFIB,RepB,repFIB	IncFIB(K)(pCAV1099-114)_1__CP011596,RepB_1_pC39_CP061702.1,repFIB_1_pC39__CP061701	user_provided	0.511984	d14e04dd615828c43df5620f123c1e80	IncFIB,IncU	000107__CP014778_00094,000212__CP012556_00176	-	-	-	-	-	-	non-mobilizable	MK773537	0.0295179	Klebsiella pneumoniae	AA004	AA052	phylum	Pseudomonadota	class	Gammaproteobacteria	phylum	Pseudomonadota	24096417; 11254626; 18502921; 25389419; 19482926; 30619542; 15781495; 20851899; 16257053	NA	community_20_subcommunity_0	community_20	PRJNA1332379	SAMN51732938	SRR35539553
49	kp220503_barcode68	kp220503_barcode68_final_2	p49	246688	IncFIB,IncFII	2022-04-01	ST307	Urine	A	A5	48	2	IncFIB,IncFII	conjugative	IncFII,IncFIB	IncFIB(K)_1__JN233704,IncFII(K)_1__CP000648,IncFII(pKP91)_1__CP000966,IncFII(pHN7A8)_1__JN232517	user_provided	0.52523	a3118fad0319a0d061ea0ca814e84e3f	IncFIB,IncFII	000107__CP014778_00094,000124__KP125893_00142	MOBF,MOBF	NC_021231_00058,CP035180_00077	MPF_F	NC_019155_00032,NC_019165_00034,NC_021654_00016,NC_019389_00080,NC_022609_00081,NC_014312_00128,NC_019389_00068,NC_023332_00154,NC_021502_00123,NC_014312_00118,NC_022609_00068,NC_014312_00116,NC_021502_00150,NC_021502_00131	-	-	conjugative	CP024500	0.00115999	Klebsiella pneumoniae	AA008	AA058	order	Enterobacterales	order	Enterobacterales	order	Enterobacterales	11254626; 19482926; 15781495; 20851899; 16257053	sul2,aph(3'')-Ib,aph(6)-Id,blaTEM-1,blaCTX-M-15,dfrA14,aac(3)-IIe,aac(6')-Ib-cr5,blaOXA-1,catB3,tet(A),qnrB1	community_2_subcommunity_28	community_2	PRJNA1332379	SAMN51732911	SRR35539675
50	kp220531_barcode80	kp220531_barcode80_final_2	p50	243267	IncFIB,IncFII	2022-05-01	ST307	Faeces	A	A5	48	2	IncFIB,IncFII	conjugative	IncFII,IncFIB	IncFIB(K)_1__JN233704,IncFII(K)_1__CP000648,IncFII(pKP91)_1__CP000966,IncFII(pHN7A8)_1__JN232517	user_provided	0.524638	1877159de03d2f9c0e051a26563bb363	IncFIB,IncFII	000107__CP014778_00094,000124__KP125893_00142	MOBF,MOBF	CP035180_00077,NC_021231_00058	MPF_F	NC_014312_00116,NC_014312_00118,NC_023332_00154,NC_019389_00068,NC_014312_00128,NC_022609_00081,NC_011281_00082,NC_021654_00016,NC_019165_00034,NC_014312_00141,NC_019155_00032,NC_021502_00131,NC_021502_00150	-	-	conjugative	CP024500	0.000830728	Klebsiella pneumoniae	AA008	AA058	order	Enterobacterales	order	Enterobacterales	order	Enterobacterales	11254626; 19482926; 15781495; 20851899; 16257053	dfrA14,aac(6')-Ib-cr5,blaOXA-1,catB3,tet(A),qnrB1,blaCTX-M-15,blaTEM-1,aph(6)-Id,aph(3'')-Ib,sul2	community_2_subcommunity_28	community_2	PRJNA1332379	SAMN51732928	SRR35539657
51	kp220503_barcode66	kp220503_barcode66_final_4	p51	35354	IncFIA,IncFII,IncR	2022-04-01	ST90	Sputum	N	N1	2	2	IncFIA,IncFII,IncR	mobilizable	IncFIC,IncR,IncFII	IncR_1__DQ449578,IncFII(pHN7A8)_1__JN232517,IncFIC(FII)_1__AP001918	user_provided	0.508995	be4308553fba8cfc454d93db9787eadf	IncFIA,IncFII,IncR	CP022610_00144,JN232517,000204__CP008701_00115	MOBF	NC_011980_00044	-	-	-	-	mobilizable	CP032835	0.0424367	Klebsiella pneumoniae	AA030	AA107	order	Enterobacterales	order	Enterobacterales	order	Enterobacterales	10773089; 25389419; 19897651; 23711894; 24247128; 20851899; 22511964	NA	community_5_subcommunity_0	community_5	PRJNA1332379	SAMN51732910	SRR35539676
52	kp220823_barcode69	kp220823_barcode69_draft_699	p52	35341	IncFIA,IncFII,IncR	2022-08-01	ST90	Sputum	N	N1	2	2	IncFIA,IncFII,IncR	mobilizable	IncFIC,IncR,IncFII	IncR_1__DQ449578,IncFII(pHN7A8)_1__JN232517,IncFIC(FII)_1__AP001918	user_provided	0.508927	8669751fd23381d9c8e0e2b5648e6c3b	IncFIA,IncFII,IncR	MK878891_00042,JN232517,000204__CP008701_00115	MOBF	NC_011980_00044	-	-	-	-	mobilizable	CP032835	0.0424367	Klebsiella pneumoniae	AA030	AA107	order	Enterobacterales	order	Enterobacterales	order	Enterobacterales	10773089; 25389419; 19897651; 23711894; 24247128; 20851899; 22511964	NA	community_5_subcommunity_0	community_5	PRJNA1332379	SAMN51732956	SRR35539558
53	kp220503_barcode66	kp220503_barcode66_final_3	p53	97720	IncFIA,IncFIC,IncFII,IncI1	2022-04-01	ST90	Sputum	O	O1	2	2	IncFIA,IncFIC,IncFII,IncI1	conjugative	IncFIA,IncFII,pSM22,IncFIC	IncFIA(HI1)_1__AF250878,IncFII_1__AY458016,IncFII(pSE11)_1__AP009242,pSM22_1__NC_015972,IncFIC(FII)_1__AP001918	user_provided	0.528909	9cb7b7141601354d38a800bc1f7c9b63	IncFIA,IncFIA,IncFIC,IncFII,IncI1,rep_cluster_2244	CP022610_00144,AF250878,AP001918,000127__CP009275,000140__HQ896493_00019,CP033091_00053	MOBF,MOBF	NC_021231_00058,CP035180_00077	MPF_T	NC_021502_00150	-	-	conjugative	CP040995	0.0414262	Klebsiella pneumoniae	AA016	AA075	order	Enterobacterales	order	Enterobacterales	order	Enterobacterales	10773089; 25389419; 30761100; 19897651; 28842132; 24247128; 20851899; 22511964	NA	community_6_subcommunity_0	community_6	PRJNA1332379	SAMN51732910	SRR35539676
54	kp220823_barcode69	kp220823_barcode69_draft_598	p54	96919	IncFIA,IncFIC,IncFII,IncI1	2022-08-01	ST90	Sputum	O	O1	2	2	IncFIA,IncFIC,IncFII,IncI1	conjugative	IncFIA,IncFII,pSM22,IncFIC	IncFIA(HI1)_1__AF250878,IncFII_1__AY458016,IncFII(pSE11)_1__AP009242,pSM22_1__NC_015972,IncFIC(FII)_1__AP001918	user_provided	0.529081	e01bb2a2adbd814cc7d476f40dc531d2	IncFIA,IncFIA,IncFIC,IncFII,IncI1,rep_cluster_2244	CP022610_00144,AF250878,AP001918,000127__CP009275,000140__HQ896493_00019,CP033091_00053	MOBF,MOBF	NC_021231_00058,CP035180_00077	MPF_T	NC_021502_00150	-	-	conjugative	CP040995	0.0414262	Klebsiella pneumoniae	AA016	AA075	order	Enterobacterales	order	Enterobacterales	order	Enterobacterales	10773089; 25389419; 30761100; 19897651; 28842132; 24247128; 20851899; 22511964	NA	community_6_subcommunity_0	community_6	PRJNA1332379	SAMN51732956	SRR35539558
55	kp220503_barcode66	kp220503_barcode66_final_2	p55	262671	IncFIB	2022-04-01	ST90	Sputum	P	P1	2	2	IncFIB	conjugative	repB	repB_KLEB_VIR_AP006726	user_provided	0.49798	52d92344abf4ac4ac630e73d6dda5dc1	IncFIB	000107__CP014778_00094	MOBF	NC_017627_00068	MPF_F	NC_022651_00077,NC_010409_00124,NC_019094_00090,NC_017639_00094,NC_007675_00027,NC_017639_00100,NC_013362_00053,NC_021654_00016,NC_019094_00068,NC_010719_00097,NC_009837_00049,NC_013437_00116,08-5333_00200	MOBF,MOBF	NZ_CP012164,NZ_CP013834	conjugative	CP032834	0.0255655	Klebsiella pneumoniae	AA017	AA076	order	Enterobacterales	order	Enterobacterales	order	Enterobacterales	11254626; 19482926; 15781495; 20851899; 16257053	NA	community_7_subcommunity_0	community_7	PRJNA1332379	SAMN51732910	SRR35539676
56	kp220823_barcode69	kp220823_barcode69_draft_597	p56	261726	IncFIB	2022-08-01	ST90	Sputum	P	P1	2	2	IncFIB	conjugative	repB	repB_KLEB_VIR_AP006726	user_provided	0.497895	e13c7572ab314168be6aae907b7e5f43	IncFIB	000107__CP014778_00094	MOBC,MOBF,MOBF	FN691998_00005,CP008715_00128,MG904998_00124	MPF_F	NC_022651_00077,NC_010409_00124,NC_019094_00090,NC_017639_00094,NC_007675_00027,NC_017639_00100,NC_013362_00053,NC_021654_00016,NC_019094_00068,NC_010719_00097,NC_009837_00049,NC_013437_00116,08-5333_00200	MOBF,MOBF	NZ_CP012164,NZ_CP013834	conjugative	CP032834	0.0255655	Klebsiella pneumoniae	AA017	AA076	order	Enterobacterales	order	Enterobacterales	order	Enterobacterales	11254626; 19482926; 15781495; 20851899; 16257053	NA	community_7_subcommunity_0	community_7	PRJNA1332379	SAMN51732956	SRR35539558
57	kp220713_barcode45	kp220713_barcode45_final_3	p57	111680	IncFIB	2022-06-01	ST15	-	B	B1	14	2	IncFIB	non-mobilizable			user_provided	0.491547	4eca4a77ab33fe655bea8f4bcb08c1ff	IncFIB	000100__NZ_CP016161_00012	-	-	-	-	-	-	non-mobilizable	CP022128	4.76906e-05	Klebsiella pneumoniae	AA028	AA101	order	Enterobacterales	order	Enterobacterales	order	Enterobacterales	11254626; 19482926; 15781495; 20851899; 16257053	dfrA51	community_14_subcommunity_12	community_14	PRJNA1332379	SAMN51732941	SRR35539597
58	kp220713_barcode46	kp220713_barcode46_final_3	p58	111676	IncFIB	2022-06-01	ST15	-	B	B1	14	2	IncFIB	non-mobilizable			user_provided	0.491547	6cc2693925d1c78d686f43ba5cb7d578	IncFIB	000100__NZ_CP016161_00012	-	-	-	-	-	-	non-mobilizable	CP022128	0.000143503	Klebsiella pneumoniae	AA028	AA101	order	Enterobacterales	order	Enterobacterales	order	Enterobacterales	11254626; 19482926; 15781495; 20851899; 16257053	dfrA51	community_14_subcommunity_12	community_14	PRJNA1332379	SAMN51732942	SRR35539573
59	kp220628_barcode04	kp220628_barcode04_final_3	p59	73593	IncN	2022-06-01	ST502	Urine	I	I1	3	2	IncN	conjugative	IncN	IncN_1__AY046276	user_provided	0.52365	0a8d4cb33576545bb3c99cdc1231c2dd	IncN	000155__CP018649	MOBF	NC_015599_00019	MPF_T	NC_009131_00030,NC_011617_00041,NC_014368_00014,NC_007682_00044,NC_008612_00190,NC_022375_00024	MOBF	NZ_CP012928	conjugative	CP042533	0.0124	Klebsiella aerogenes	AA040	AA120	class	Gammaproteobacteria	class	Gammaproteobacteria	order	Enterobacterales	23114770; 20851899; 28842132	NA	community_1_subcommunity_1	community_1	PRJNA1332379	SAMN51732938	SRR35539553
60	kp230314_barcode52	kp230314_barcode52_final_9	p60	54630	IncN	2023-02-01	ST461	Urine	I	I1	3	2	IncN	conjugative	IncN	IncN_1__AY046276	user_provided	0.517079	379065dd3a6d6a8801e596141081da44	IncN	000155__CP018649	MOBF	NC_015599_00019	MPF_T	NC_009131_00030,NC_011617_00041,NC_014368_00014,NC_007682_00044,NC_008612_00190,NC_022375_00024	MOBF	NZ_CP012928	conjugative	CP042533	0.00408721	Klebsiella aerogenes	AA040	AA120	class	Gammaproteobacteria	class	Gammaproteobacteria	order	Enterobacterales	23114770; 20851899; 28842132	NA	community_1_subcommunity_1	community_1	PRJNA1332379	SAMN51733023	SRR35539605
61	kp220713_barcode53	kp220713_barcode53_final_2	p61	187427	IncFIB,IncFII	2022-07-01	ST253	Purple Lumen	A	A6	48	2	IncFIB,IncFII	conjugative	IncFII,IncFIB	IncFIB(K)_1__JN233704,IncFII(K)_1__CP000648,IncFII(pKP91)_1__CP000966,IncFII(S)_1__CP000858,IncFII(pAR0022)_1__CP024882	user_provided	0.534096	7725327a4882a51c5efc0733cc7a3e2d	IncFIB,IncFII,rep_cluster_2183	000107__CP014778_00094,000128__CP023916,CP017721_00179	MOBF,MOBF	NC_021231_00058,CP035180_00077	MPF_T	NC_021502_00150	-	-	conjugative	CP032169	0.0154542	Klebsiella pneumoniae	AA022	AA082	order	Enterobacterales	order	Enterobacterales	order	Enterobacterales	11254626; 20547789; 19482926; 15781495; 20851899; 16257053	NA	community_2_subcommunity_26	community_2	PRJNA1332379	SAMN51732944	SRR35539571
62	kp221229_barcode17	kp221229_barcode17_final_2	p62	75261	IncFIB	2022-12-01	ST253	Aspirate (Right flank)	A	A6	48	2	IncFIB,IncFII	conjugative	IncFIB	IncFIB(K)_1__JN233704	user_provided	0.527936	553662bcd3f827572c6b450230b51a69	IncFIB	000107__CP014778_00094	MOBF,MOBF	NC_021231_00058,CP035180_00077	MPF_T	NC_021502_00150	-	-	conjugative	CP026180	0.0329357	Klebsiella pneumoniae	AA022	AA082	order	Enterobacterales	order	Enterobacterales	order	Enterobacterales	11254626; 19482926; 15781495; 20851899; 16257053	NA	community_2_subcommunity_26	community_2	PRJNA1332379	SAMN51733003	SRR35539636
63	kp220920_barcode09	kp220920_barcode09_final_3	p63	237744	IncFIB,IncFII	2022-09-01	ST253	Urine	A	A7	48	2	IncFIB,IncFII	conjugative	IncFII,IncFIB	IncFIB(K)_1__JN233704,IncFII(K)_1__CP000648,IncFII(pKP91)_1__CP000966,IncFII(S)_1__CP000858,IncFII(pAR0022)_1__CP024882	user_provided	0.521914	b62dc4bf9e614fddbb32d8d9ec865d1d	IncFIB,IncFII,rep_cluster_2183	000107__CP014778_00094,000128__CP023916,CP017721_00179	MOBF,MOBF	NC_021231_00058,CP035180_00077	MPF_F	NC_019155_00032,NC_019165_00034,NC_021654_00016,NC_019389_00080,NC_022609_00081,NC_014312_00128,NC_019389_00068,NC_023332_00154,NC_021502_00123,NC_014312_00118,NC_022609_00068,NC_014312_00116,NC_021502_00150,NC_021502_00131	-	-	conjugative	CP026397	0.0105261	Klebsiella pneumoniae	AA022	AA084	order	Enterobacterales	order	Enterobacterales	order	Enterobacterales	11254626; 20547789; 19482926; 15781495; 20851899; 16257053	NA	community_2_subcommunity_27	community_2	PRJNA1332379	SAMN51732965	SRR35539621
64	kp230314_barcode52	kp230314_barcode52_final_3	p64	228490	IncFIB,IncFII	2023-02-01	ST461	Urine	A	A7	48	2	IncFIB,IncFII	conjugative	IncFII,IncFIB	IncFIB(K)_1__JN233704,IncFII(K)_1__CP000648,IncFII(pKP91)_1__CP000966,IncFII(S)_1__CP000858,IncFII(pAR0022)_1__CP024882	user_provided	0.522522	bf677c3ce6be46a73580221d227599dc	IncFIB,IncFII,rep_cluster_2183	000107__CP014778_00094,000128__CP023916,CP017721_00179	MOBF,MOBF	NC_021231_00058,CP035180_00077	MPF_F	NC_019155_00032,NC_019165_00034,NC_021654_00016,NC_019389_00080,NC_022609_00081,NC_014312_00128,NC_019389_00068,NC_023332_00154,NC_021502_00123,NC_014312_00118,NC_022609_00068,NC_014312_00116,NC_021502_00150,NC_021502_00131	-	-	conjugative	CP026397	0.0105261	Klebsiella pneumoniae	AA022	AA084	order	Enterobacterales	order	Enterobacterales	order	Enterobacterales	11254626; 20547789; 19482926; 15781495; 20851899; 16257053	NA	community_2_subcommunity_27	community_2	PRJNA1332379	SAMN51733023	SRR35539605
65	kp221129_barcode71	kp221129_barcode71_final_2	p65	191428	IncFIB	2022-11-01	ST556	-	A	A8	48	2	IncFIB	conjugative	IncFIB	IncFIB(K)_1__JN233704	user_provided	0.536933	ba6e2bb50d5f5a73c47ab6b11cd3e4dc	IncFIB	000107__CP014778_00094	MOBF,MOBF	NC_021231_00058,CP035180_00077	MPF_T	NC_021502_00150	-	-	conjugative	CP036443	0.00467416	Klebsiella pneumoniae	AA009	AA063	order	Enterobacterales	order	Enterobacterales	order	Enterobacterales	11254626; 19482926; 15781495; 20851899; 16257053	tet(D),blaSHV-1	community_2_subcommunity_29	community_2	PRJNA1332379	SAMN51732993	SRR35539679
66	kp221213_barcode87	kp221213_barcode87_final_2	p66	198103	IncFIB	2022-11-01	ST45	Urine	A	A8	48	2	IncFIB	conjugative	IncFIB	IncFIB(K)_1__JN233704	user_provided	0.529351	08214f08da82d29a998cc58d69d79cd0	IncFIB	000107__CP014778_00094	MOBF,MOBF	NC_021231_00058,CP035180_00077	MPF_F	NC_019155_00032,NC_019165_00034,NC_021654_00016,NC_019389_00080,NC_022609_00081,NC_014312_00128,NC_019389_00068,NC_023332_00154,NC_021502_00123,NC_014312_00118,NC_014312_00116,NC_021502_00150,NC_021502_00131	-	-	conjugative	CP036443	0.00240836	Klebsiella pneumoniae	AA009	AA063	order	Enterobacterales	order	Enterobacterales	order	Enterobacterales	11254626; 19482926; 15781495; 20851899; 16257053	tet(D)	community_2_subcommunity_29	community_2	PRJNA1332379	SAMN51732995	SRR35539682
67	kp220118_barcode42	kp220118_barcode42_final_2	p67	153327	IncFIB	2022-01-01	ST66-2LV	Sputum	H	H2	3	1	IncFIB	mobilizable	IncFIB	IncFIB(K)_1__JN233704	user_provided	0.49579	3a27dfd8caaf245aec5999aacf509514	IncFIB,rep_cluster_2183	000107__CP014778_00094,CP017721_00179	MOBH	NC_016980_00239	-	-	-	-	mobilizable	FO834905	0.0109136	Klebsiella pneumoniae	AA019	AA078	order	Enterobacterales	order	Enterobacterales	order	Enterobacterales	11254626; 20547789; 19482926; 15781495; 20851899; 16257053	NA	community_10_subcommunity_0	community_10	PRJNA1332379	SAMN51732882	SRR35539599
68	kp220125_barcode47	kp220125_barcode47_final_2	p68	109330	IncFIB	2022-01-01	ST45	Urine	B	B2	14	1	IncFIB	non-mobilizable	IncFIB	IncFIB(pKPHS1)_1__CP003223	user_provided	0.493003	01d00b362c391156eabada147f19fc56	IncFIB	000100__NZ_CP016161_00012	-	-	-	-	-	-	non-mobilizable	MF144193	0.0139486	Klebsiella pneumoniae	AA028	AA103	order	Enterobacterales	order	Enterobacterales	order	Enterobacterales	11254626; 19482926; 15781495; 20851899; 16257053	dfrA50	community_14_subcommunity_0	community_14	PRJNA1332379	SAMN51732883	SRR35539591
69	kp220125_barcode47	kp220125_barcode47_final_3	p69	11054	ColRNAI	2022-01-01	ST45	Urine	V	V1	1	1	ColRNAI	non-mobilizable	Col440I,Col	Col440I_1__CP023920,Col(pHAD28)_1__KU674895	user_provided	0.481455	6cdaafef6189f3b05e508a8f504a828f	ColRNAI_rep_cluster_1987	CP041116_00002	-	-	-	-	-	-	non-mobilizable	CP040599	0.0122604	Klebsiella pneumoniae subsp. pneumoniae	AA041	AA122	multi-phylla	Actinomycetota,Pseudomonadota	multi-phylla	Actinomycetota,Pseudomonadota	-	-	-	NA	community_41_subcommunity_0	community_41	PRJNA1332379	SAMN51732883	SRR35539591
70	kp220201_barcode50	kp220201_barcode50_final_2	p70	212459	IncFIB,IncFII	2022-01-01	ST34-1LV	Aspirate (Liver)	A	A9	48	1	IncFIB,IncFII	conjugative	IncFII,IncFIB	IncFIB(K)_1__JN233704,IncFII(K)_1__CP000648,IncFII(pKP91)_1__CP000966,IncFII(S)_1__CP000858,IncFII(pAR0022)_1__CP024882	user_provided	0.524732	ac5711aad14d7af2cb02fcf9e90cc6dd	IncFIB,IncFII,rep_cluster_2183	000107__CP014778_00094,000128__CP023916,CP017721_00179	MOBF,MOBF	NC_021231_00058,CP035180_00077	MPF_F	NC_019155_00032,NC_019165_00034,NC_021654_00016,NC_019389_00080,NC_022609_00081,NC_014312_00128,NC_019389_00068,NC_023332_00154,NC_014312_00118,NC_022609_00068,NC_014312_00116,NC_021502_00150,NC_021502_00131	-	-	conjugative	CP026397	0.0187432	Klebsiella pneumoniae	AA022	AA084	order	Enterobacterales	order	Enterobacterales	order	Enterobacterales	11254626; 20547789; 19482926; 15781495; 20851899; 16257053	NA	community_2_subcommunity_0	community_2	PRJNA1332379	SAMN51732885	SRR35539577
71	kp220201_barcode50	kp220201_barcode50_final_3	p71	79834	IncFII	2022-01-01	ST34-1LV	Aspirate (Liver)	W	W1	1	1	IncFII	conjugative	repB,IncFII	IncFII(pKP91)_1__CP000966,repB(R1701)_1__CP039970	user_provided	0.517962	54fa8af6a572d54b3b5a81be105ef1a6	IncFII,rep_cluster_1418,rep_cluster_2183	CP000966,000759__NC_013950_00034,CP033468_00001	MOBF,MOBF	NC_021231_00058,CP035180_00077	MPF_F	NC_014312_00141,NC_019165_00034,NC_021654_00016,NC_019389_00080,NC_022609_00081,NC_014312_00128,NC_021231_00085,NC_023332_00154,NC_021502_00123,NC_014312_00118,NC_014312_00116,NC_021502_00150,NC_021502_00131	-	-	conjugative	CP018670	0.0433296	Klebsiella pneumoniae	AA023	AA090	order	Enterobacterales	order	Enterobacterales	family	Enterobacteriaceae	20547789; 16940067; 20851899	NA	community_42_subcommunity_0	community_42	PRJNA1332379	SAMN51732885	SRR35539577
72	kp220301_barcode86	kp220301_barcode86_final_2	p72	112540	IncFIB	2022-02-01	ST857	Tissue	B	B3	14	1	IncFIB	non-mobilizable			user_provided	0.48676	716833270f8c8ac64b7f59d3b81a3a56	IncFIB	000100__NZ_CP016161_00012	-	-	-	-	-	-	non-mobilizable	CP044034	0.00557568	Klebsiella pneumoniae	AA028	AA103	order	Enterobacterales	order	Enterobacterales	order	Enterobacterales	11254626; 19482926; 15781495; 20851899; 16257053	dfrA50	community_14_subcommunity_7	community_14	PRJNA1332379	SAMN51732887	SRR35539607
73	kp220301_barcode92	kp220301_barcode92_final_2	p73	145169	IncFIB	2022-02-01	ST950	Aspirate (Peritoneal dialysis fluid)	A	A10	48	1	IncFIB	conjugative	IncFIB	IncFIB(K)_1__JN233704	user_provided	0.522253	2293ae8a47e9bed8b0d26dc3df89bef8	IncFIB	000107__CP014778_00094	MOBF,MOBF	NC_021231_00058,CP035180_00077	MPF_F	NC_023332_00154,NC_021502_00123,NC_014312_00118,NC_022609_00068,NC_014312_00116,NC_021502_00150	-	-	conjugative	CP025212	0.0101878	Klebsiella pneumoniae	AA008	AA061	order	Enterobacterales	order	Enterobacterales	order	Enterobacterales	11254626; 19482926; 15781495; 20851899; 16257053	NA	community_2_subcommunity_25	community_2	PRJNA1332379	SAMN51732888	SRR35539617
74	kp220301_barcode92	kp220301_barcode92_final_3	p74	134191	IncFII,IncR	2022-02-01	ST950	Aspirate (Peritoneal dialysis fluid)	X	X1	1	1	IncFII,IncR	conjugative	IncR,IncFII	IncR_1__DQ449578,IncFII(K)_1__CP000648,IncFII(pKP91)_1__CP000966,IncFII(pHN7A8)_1__JN232517	user_provided	0.528418	33ebc787894168fc4e812a803d4a3b3c	IncFII,IncR	000124__KP125893_00142,000207__CP025517	MOBF,MOBF	CP035180_00077,NC_021231_00058	MPF_F	NC_014312_00116,NC_022609_00068,NC_014312_00118,NC_023332_00154,NC_021231_00085,NC_014312_00128,NC_022609_00081,NC_011281_00082,NC_021654_00016,NC_019165_00034,NC_022609_00095,NC_021502_00131,NC_021502_00150	-	-	conjugative	CP026212	0.0345853	Citrobacter sp. CFNIH10	AA027	AA100	order	Enterobacterales	order	Enterobacterales	family	Enterobacteriaceae	20851899; 23711894	NA	community_49_subcommunity_0	community_49	PRJNA1332379	SAMN51732888	SRR35539617
75	kp220317_barcode72	kp220317_barcode72_final_2	p75	195309	IncFIB	2022-03-01	ST5136-1LV	-	AD	AD1	1	1	IncFIB	non-mobilizable	IncFIB	IncFIB(K)(pCAV1099-114)_1__CP011596	user_provided	0.500468	5a60ed0cd5b56f7e68034a5e743f7d97	IncFIB	000107__CP014778_00094	-	-	-	-	-	-	non-mobilizable	CP028549	0.0545702	Klebsiella variicola	AA006	AA056	order	Enterobacterales	order	Enterobacterales	order	Enterobacterales	11254626; 19482926; 15781495; 20851899; 16257053	NA	community_40_subcommunity_0	community_40	PRJNA1332379	SAMN51732892	SRR35539643
76	kp220317_barcode72	kp220317_barcode72_final_3	p76	116674	IncFIA,IncFII	2022-03-01	ST5136-1LV	-	Y	Y1	1	1	IncFIA,IncFII	conjugative	IncFIA,IncFII	IncFII(K)_1__CP000648,IncFIA(HI1)_1__AF250878,IncFII(pKP91)_1__CP000966	user_provided	0.531061	eea34c88f38c4c4b8eb5f00a36040ef4	IncFIA,IncFII,rep_cluster_2183	AF250878,000129__CP018340,CP017721_00179	MOBF,MOBF	CP035180_00077,NC_021231_00058	MPF_F	NC_014312_00116,NC_022609_00068,NC_014312_00118,NC_023332_00154,NC_021654_00004,NC_014312_00128,NC_022609_00081,NC_019389_00080,NC_021654_00016,NC_019165_00034,NC_019155_00032,NC_021502_00131,NC_021502_00150	-	-	conjugative	CP021946	0.0279555	Klebsiella pneumoniae	AA023	AA089	order	Enterobacterales	order	Enterobacterales	order	Enterobacterales	10773089; 25389419; 20547789; 19897651; 24247128; 20851899; 22511964	qnrS1,blaLAP-2,tet(A),sul2,dfrA14	community_26_subcommunity_0	community_26	PRJNA1332379	SAMN51732892	SRR35539643
77	kp220317_barcode73	kp220317_barcode73_final_2	p77	167351	IncFIB,IncHI1B	2022-03-01	ST844	Swab of perineum	Z	Z1	1	1	IncFIB,IncHI1B	non-mobilizable	IncFIB,IncHI1B	IncHI1B(pNDM-MAR)_1__JN420336,IncFIB(K)(pCAV1099-114)_1__CP011596	user_provided	0.491846	a5787b3e40017e117f54da2893e10f00	IncFIB,IncHI1B	000107__CP014778_00094,JN420336	-	-	-	-	-	-	non-mobilizable	CP009865	0.0326168	Klebsiella pneumoniae subsp. pneumoniae	AA004	AA054	order	Enterobacterales	order	Enterobacterales	order	Enterobacterales	18606786; 11254626; 19482926; 15781495; 20851899; 16257053	NA	community_27_subcommunity_0	community_27	PRJNA1332379	SAMN51732893	SRR35539629
78	kp220317_barcode73	kp220317_barcode73_final_3	p78	110367	IncFIB	2022-03-01	ST844	Swab of perineum	B	B4	14	1	IncFIB	non-mobilizable			user_provided	0.490917	96dc8ebac60548be5bcce1fdd2178fa3	IncFIB	000100__NZ_CP016161_00012	-	-	-	-	-	-	non-mobilizable	CP012570	0.00638544	Klebsiella pneumoniae	AA028	AA102	order	Enterobacterales	order	Enterobacterales	order	Enterobacterales	11254626; 19482926; 15781495; 20851899; 16257053	dfrA50	community_14_subcommunity_5	community_14	PRJNA1332379	SAMN51732893	SRR35539629
79	kp220317_barcode73	kp220317_barcode73_final_4	p79	82790	IncR	2022-03-01	ST844	Swab of perineum	AA	AA1	1	1	IncR	mobilizable	IncR	IncR_1__DQ449578	user_provided	0.516016	3d1db005a236a2e4eec5c6d7a21de9cb	IncR	000204__CP008701_00115	-	-	-	-	MOBF	NZ_CP013834	mobilizable	CP030068	0.032829	Klebsiella pneumoniae	AA036	AA116	order	Enterobacterales	order	Enterobacterales	genus	Klebsiella	23711894	qnrB4,blaDHA-1,qacE,sul1	community_33_subcommunity_0	community_33	PRJNA1332379	SAMN51732893	SRR35539629
80	kp220322_barcode08	kp220322_barcode08_final_2	p80	144107	IncFIB,IncFII	2022-03-01	ST199	Urine	AE	AE1	1	1	IncFIB,IncFII	conjugative	IncFII,IncFIB	IncFIB(K)_1__JN233704,IncFII(pKP91)_1__CP000966	user_provided	0.503681	42b3d35111ff6d246ad70a2ac36033e3	IncFIB,IncFII	000107__CP014778_00094,000127__CP009275	MOBF,MOBF	CP035180_00077,NC_021231_00058	MPF_F	NC_014312_00116,NC_022609_00068,NC_014312_00118,NC_023332_00154,NC_021231_00085,NC_014312_00128,NC_022609_00081,NC_019389_00080,NC_021654_00016,NC_019165_00034,NC_019155_00032,NC_021502_00131,NC_021502_00150	-	-	conjugative	MK649828	0.026143	Klebsiella pneumoniae	AA025	AA094	order	Enterobacterales	order	Enterobacterales	order	Enterobacterales	11254626; 19482926; 15781495; 20851899; 16257053	NA	community_44_subcommunity_0	community_44	PRJNA1332379	SAMN51732896	SRR35539663
81	kp220330_barcode27	kp220330_barcode27_final_2	p81	240155	IncFIB,IncFII	2022-03-01	ST461	-	A	A11	48	1	IncFIB,IncFII	conjugative	IncFII,IncFIB	IncFIB(K)_1__JN233704,IncFII(K)_1__CP000648,IncFII(pKP91)_1__CP000966,IncFII(S)_1__CP000858,IncFII(pAR0022)_1__CP024882	user_provided	0.517682	a7908ea9f009aec25ca2a78e304beedc	IncFIB,IncFII,rep_cluster_2183	000107__CP014778_00094,000128__CP023916,CP017721_00179	MOBF,MOBF	NC_021231_00058,CP035180_00077	MPF_F	NC_014312_00141,NC_019165_00034,NC_021654_00016,NC_019389_00080,NC_022609_00081,NC_014312_00128,NC_021231_00085,NC_023332_00154,NC_021502_00123,NC_014312_00118,NC_022609_00068,NC_014312_00116,NC_021502_00150,NC_021502_00131	-	-	conjugative	CP026397	0.0147145	Klebsiella pneumoniae	AA022	AA084	order	Enterobacterales	order	Enterobacterales	order	Enterobacterales	11254626; 20547789; 19482926; 15781495; 20851899; 16257053	NA	community_2_subcommunity_2	community_2	PRJNA1332379	SAMN51732899	SRR35539659
82	kp220330_barcode27	kp220330_barcode27_final_3	p82	111934	unclassified	2022-03-01	ST461	-	AC	AC1	1	1	unclassified	non-mobilizable			user_provided	0.489065	61c90b5e2058ad97872e03d0640b80b4	rep_cluster_2469	CP032196_00054	-	-	-	-	-	-	non-mobilizable	CP027615	0.0188053	Klebsiella pneumoniae subsp. ozaenae	AA029	AA106	genus	Klebsiella	genus	Klebsiella	-	-	-	NA	community_39_subcommunity_0	community_39	PRJNA1332379	SAMN51732899	SRR35539659
83	kp220330_barcode30	kp220330_barcode30_final_2	p83	102130	IncFIA,IncFIB	2022-03-01	ST37	-	AB	AB1	1	1	IncFIA,IncFIB	non-mobilizable	IncFIA,IncFIB	IncFIB(K)_1__JN233704,IncFIA(HI1)_1__AF250878	user_provided	0.520523	83d141080256506aa5eb36406fc072a9	IncFIA,IncFIB	AF250878,000107__CP014778_00094	-	-	-	-	-	-	non-mobilizable	CP024144	0.00405685	Escherichia coli	AA013	AA071	order	Enterobacterales	order	Enterobacterales	order	Enterobacterales	10773089; 11254626; 25389419; 19482926; 19897651; 15781495; 24247128; 20851899; 22511964; 16257053	aph(3')-Ia,mef(B),sul3,qacL,aadA1,cmlA1,aadA2,floR,tet(A),qnrS1,arr-2,cmlA5,blaOXA-10,dfrA14	community_36_subcommunity_0	community_36	PRJNA1332379	SAMN51732900	SRR35539656
84	kp220412_barcode18	kp220412_barcode18_final_3	p84	74020	IncFII	2022-03-01	ST1691	Urine	D	D2	8	1	IncFII	conjugative	IncFII	IncFII(Yp)_1__CP000670,IncFII(p14)_1__JQ418538	user_provided	0.54057	09eebb915ef5c733874c222af57dcc4f	IncFII	000129__CP018340	MOBF	CP024544_00079	MPF_F	NC_014312_00116,NC_022609_00068,NC_014312_00118,NC_023332_00154,NC_021231_00085,NC_014312_00128,NC_022609_00081,NC_011281_00082,NC_021654_00016,NC_019165_00034,NC_019155_00032,NC_021502_00131,NC_021502_00150	-	-	conjugative	CP024544	0.00165343	Klebsiella pneumoniae	AA021	AA080	order	Enterobacterales	order	Enterobacterales	family	Enterobacteriaceae	20851899	NA	community_18_subcommunity_0	community_18	PRJNA1332379	SAMN51732901	SRR35539655
85	kp220412_barcode32	kp220412_barcode32_final_3	p85	130688	IncFII	2022-04-01	ST502	White lumen	A	A13	48	1	IncFII	conjugative	repB,IncFII	repB(R1701)_1__CP039970,IncFII(K)_1__CP000648,IncFII(pKP91)_1__CP000966,IncFII(S)_1__CP000858,IncFII(pAR0022)_1__CP024882	user_provided	0.523269	2a5a5ac8002abd2e6457b83885e115ea	IncFII,rep_cluster_1418,rep_cluster_2183	000128__CP023916,000759__NC_013950_00034,CP017721_00179	MOBF,MOBF	NC_021231_00058,CP035180_00077	MPF_F	NC_014312_00141,NC_019165_00034,NC_021654_00016,NC_019389_00080,NC_022609_00081,NC_014312_00128,NC_021231_00085,NC_023332_00154,NC_021502_00123,NC_014312_00118,NC_022609_00068,NC_014312_00116,NC_021502_00150,NC_021502_00131	-	-	conjugative	CP044529	0.0194352	Klebsiella grimontii	AA026	AA098	order	Enterobacterales	order	Enterobacterales	family	Enterobacteriaceae	20547789; 16940067; 20851899	NA	community_2_subcommunity_10	community_2	PRJNA1332379	SAMN51732903	SRR35539653
86	kp220420_barcode36	kp220420_barcode36_final_3	p86	54901	IncN	2022-04-01	ST2800-1LV	Urine	I	I2	3	1	IncN	conjugative	IncN	IncN_1__AY046276	user_provided	0.516712	335cd31bc38aba058717461932debcb0	IncN	000153__NC_019087_00001	MOBF	NC_015599_00019	MPF_T	NC_009131_00030,NC_011617_00041,NC_014368_00014,NC_007682_00044,NC_008612_00190,NC_022375_00024	MOBF	NZ_CP016498	conjugative	KT989376	0.006248	Escherichia coli	AA040	AA121	class	Gammaproteobacteria	class	Gammaproteobacteria	order	Enterobacterales	23114770; 20851899; 28842132	dfrA14,blaLAP-2,qnrS1	community_1_subcommunity_0	community_1	PRJNA1332379	SAMN51732905	SRR35539626
87	kp220427_barcode62	kp220427_barcode62_final_2	p87	276251	IncFIB,IncFII	2022-04-01	ST643	-	A	A12	48	1	IncFIB,IncFII	conjugative	IncFII,IncFIB	IncFIB(K)_1__JN233704,IncFII(K)_1__CP000648,IncFII(pKP91)_1__CP000966,IncFII(S)_1__CP000858,IncFII(pAR0022)_1__CP024882	user_provided	0.526268	48c40fb4fb3e6d8ee46c6d3893bdcbc2	IncFIB,IncFII,rep_cluster_2183	000107__CP014778_00094,000128__CP023916,CP017721_00179	MOBF,MOBF	NC_021231_00058,CP035180_00077	MPF_F	NC_019155_00032,NC_019165_00034,NC_021654_00016,NC_019389_00080,NC_022609_00081,NC_014312_00128,NC_019389_00068,NC_023332_00154,NC_021502_00123,NC_014312_00118,NC_014312_00116,NC_021502_00150,NC_021502_00131	-	-	conjugative	CP007734	0.0222766	Klebsiella pneumoniae subsp. pneumoniae KPNIH27	AA022	AA085	order	Enterobacterales	order	Enterobacterales	order	Enterobacterales	11254626; 20547789; 19482926; 15781495; 20851899; 16257053	NA	community_2_subcommunity_4	community_2	PRJNA1332379	SAMN51732909	SRR35539598
88	kp220427_barcode62	kp220427_barcode62_final_3	p88	70766	IncR	2022-04-01	ST643	-	Q	Q1	2	1	IncR	mobilizable	IncR	IncR_1__DQ449578	user_provided	0.519614	f02f570347ae5e7eb9ad9f9b6e558982	IncR	000204__CP008701_00115	-	-	-	-	MOBF	NZ_CP016035	mobilizable	CP026182	0.0101459	Klebsiella pneumoniae	AA034	AA112	order	Enterobacterales	order	Enterobacterales	genus	Klebsiella	23711894	NA	community_17_subcommunity_1	community_17	PRJNA1332379	SAMN51732909	SRR35539598
89	kp220503_barcode77	kp220503_barcode77_final_2	p89	185549	IncFIB,IncFII	2022-04-01	ST37	Urine	A	A14	48	1	IncFIB,IncFII	conjugative	IncFII,IncFIB,Col	IncFIB(K)_1__JN233704,IncFII(pKP91)_1__CP000966,Col(pHAD28)_1__KU674895	user_provided	0.514101	20b2b8d9636c0cb0d83a61e62c14cae2	IncFIB,IncFII,rep_cluster_2392	000107__CP014778_00094,MK649828_00114,CP045830_00002	MOBF,MOBF	NC_021231_00058,CP035180_00077	MPF_F	NC_019155_00032,NC_019165_00034,NC_021654_00016,NC_011281_00082,NC_022609_00081,NC_014312_00128,NC_019389_00068,NC_023332_00154,NC_014312_00118,NC_014312_00116,NC_021502_00150,NC_021502_00131	-	-	conjugative	CP038004	0.00719593	Klebsiella pneumoniae	AA008	AA059	multi-phylla	Actinomycetota,Pseudomonadota	multi-phylla	Actinomycetota,Pseudomonadota	order	Enterobacterales	11254626; 19482926; 15781495; 20851899; 16257053	tet(A),dfrA1,qacEdelta1,sul1,aac(3)-IId,blaLAP-2,qnrS	community_2_subcommunity_11	community_2	PRJNA1332379	SAMN51732915	SRR35539671
90	kp220510_barcode01	kp220510_barcode01_final_2	p90	133777	IncFIB,IncFII	2022-05-01	ST14-1LV	Blood	A	A17	48	1	IncFIB,IncFII	conjugative	IncFII,IncFIB	IncFIB(K)_1__JN233704,IncFII(pKP91)_1__CP000966	user_provided	0.512128	3e3b558b61bfc1fe5812d45bc16b8329	IncFIB,IncFII	000107__CP014778_00094,CP000966	MOBF,MOBF	CP035180_00077,NC_021231_00058	MPF_F	NC_014312_00116,NC_022609_00068,NC_014312_00118,NC_022609_00070,NC_023332_00154,NC_019389_00068,NC_014312_00128,NC_022609_00081,NC_011281_00082,NC_021654_00016,NC_019165_00034,NC_014312_00141,NC_021502_00131,NC_021502_00150	-	-	conjugative	CP030071	0.022205	Klebsiella pneumoniae	AA012	AA069	order	Enterobacterales	order	Enterobacterales	order	Enterobacterales	11254626; 19482926; 15781495; 20851899; 16257053	NA	community_2_subcommunity_23	community_2	PRJNA1332379	SAMN51732919	SRR35539590
91	kp220510_barcode02	kp220510_barcode02_final_2	p91	118814	ColRNAI,IncR	2022-05-01	ST27-1LV	Urine	Q	Q2	2	1	ColRNAI,IncR	mobilizable	IncR,Col440I	IncR_1__DQ449578,Col440I_1__CP023920	user_provided	0.508492	0d0d049372a7e31965a3b549a2ce89bb	ColRNAI_rep_cluster_1987,IncR,rep_cluster_2358	CP041116_00002,000204__CP008701_00115,CP000974_00005	-	-	-	-	MOBF	NZ_CP016035	mobilizable	CP026182	0.0311746	Klebsiella pneumoniae	AA034	AA112	multi-phylla	Actinomycetota,Pseudomonadota	multi-phylla	Actinomycetota,Pseudomonadota	phylum	Pseudomonadota	24096417; 23711894	NA	community_17_subcommunity_0	community_17	PRJNA1332379	SAMN51732920	SRR35539665
92	kp220510_barcode02	kp220510_barcode02_final_3	p92	74156	IncFII	2022-05-01	ST27-1LV	Urine	D	D3	8	1	IncFII	conjugative	IncFII	IncFII(Yp)_1__CP000670,IncFII(p14)_1__JQ418538	user_provided	0.539768	d5c4056163523c68c2ddd1b02298f305	IncFII	000129__CP018340	MOBF,MOBF,MOBF	CP035180_00077,CP024544_00079,NC_021231_00058	MPF_F	NC_014312_00116,NC_022609_00068,NC_014312_00118,NC_023332_00154,NC_021231_00085,NC_014312_00128,NC_022609_00081,NC_019389_00080,NC_021654_00016,NC_019165_00034,NC_019155_00032,NC_021502_00131,NC_021502_00150	-	-	conjugative	CP026271	0.00314086	Klebsiella oxytoca	AA021	AA080	order	Enterobacterales	order	Enterobacterales	family	Enterobacteriaceae	20851899	NA	community_18_subcommunity_1	community_18	PRJNA1332379	SAMN51732920	SRR35539665
93	kp220517_barcode18	kp220517_barcode18_final_2	p93	114980	IncFII	2022-05-01	ST661	Urine	AG	AG1	1	1	IncFII	conjugative	repB,IncFII	repB(R1701)_1__CP039970,IncFII(pKP91)_1__CP000966	user_provided	0.538224	6c6c106b0cdd324687a3b0de1cc4f2eb	IncFII,rep_cluster_1418	MK649828_00114,000759__NC_013950_00034	MOBF,MOBF	NC_021231_00058,CP035180_00077	MPF_F	NC_019155_00032,NC_019165_00034,NC_021654_00016,NC_011281_00082,NC_022609_00081,NC_014312_00128,NC_019389_00068,NC_023332_00154,NC_014312_00118,NC_022609_00068,NC_014312_00116,NC_021502_00150,NC_021502_00131	-	-	conjugative	AP019690	0.0384495	Klebsiella quasipneumoniae	AA024	AA091	order	Enterobacterales	order	Enterobacterales	family	Enterobacteriaceae	16940067; 20851899	NA	community_29_subcommunity_0	community_29	PRJNA1332379	SAMN51732922	SRR35539589
94	kp220517_barcode18	kp220517_barcode18_final_3	p94	110242	IncFIB	2022-05-01	ST661	Urine	B	B5	14	1	IncFIB	non-mobilizable	IncFIB	IncFIB(pKPHS1)_1__CP003223	user_provided	0.49102	63ca40ffa23f9be2fb5b5d1826f4896a	IncFIB	000100__NZ_CP016161_00012	-	-	-	-	-	-	non-mobilizable	CP022128	0.0168963	Klebsiella pneumoniae	AA028	AA101	order	Enterobacterales	order	Enterobacterales	order	Enterobacterales	11254626; 19482926; 15781495; 20851899; 16257053	dfrA51	community_14_subcommunity_10	community_14	PRJNA1332379	SAMN51732922	SRR35539589
95	kp220531_barcode65	kp220531_barcode65_final_2	p95	192775	IncFIB,IncFII	2022-05-01	ST253	Urine	A	A16	48	1	IncFIB,IncFII	conjugative	IncFII,IncFIB	IncFIB(K)_1__JN233704,IncFII(K)_1__CP000648,IncFII(pKP91)_1__CP000966,IncFII(S)_1__CP000858,IncFII(pAR0022)_1__CP024882	user_provided	0.518859	894adfb39e0326f0ff61716b4b56f335	IncFIB,IncFII,rep_cluster_2183	000107__CP014778_00094,000128__CP023916,CP017721_00179	MOBF,MOBF	NC_021231_00058,CP035180_00077	MPF_F	NC_022609_00095,NC_019165_00034,NC_021654_00016,NC_019389_00080,NC_022609_00081,NC_014312_00128,NC_019389_00068,NC_023332_00154,NC_021502_00123,NC_014312_00118,NC_022609_00068,NC_014312_00116,NC_021502_00150,NC_021502_00131	-	-	conjugative	CP011623	0.0248413	Klebsiella pneumoniae	AA022	AA087	order	Enterobacterales	order	Enterobacterales	order	Enterobacterales	11254626; 20547789; 19482926; 15781495; 20851899; 16257053	NA	community_2_subcommunity_15	community_2	PRJNA1332379	SAMN51732925	SRR35539660
96	kp220531_barcode70	kp220531_barcode70_final_2	p96	197445	IncFIB	2022-05-01	ST219	Urine	AF	AF1	1	1	IncFIB	non-mobilizable	IncFIB,RepB	IncFIB(K)(pCAV1099-114)_1__CP011596,RepB_1_pC39_CP061702.1	user_provided	0.505179	2b6ca14dee11f593447ea19e52a94d4f	IncFIB	000107__CP014778_00094	-	-	-	-	-	-	non-mobilizable	CP033758	0.017359	Klebsiella pneumoniae	AA004	AA051	order	Enterobacterales	order	Enterobacterales	order	Enterobacterales	11254626; 19482926; 15781495; 20851899; 16257053	qnrS1,aph(6)-Id,aph(3'')-Ib,sul2,dfrA12,aadA2,qacEdelta1,sul1,mph(A),aph(3')-Ia,tet(A)	community_21_subcommunity_0	community_21	PRJNA1332379	SAMN51732926	SRR35539586
97	kp220615_barcode04	kp220615_barcode04_final_2	p97	107628	IncFIB	2022-05-01	ST45	Aspirates	A	A15	48	1	IncFIB	non-mobilizable	IncFIB	IncFIB(K)_1__JN233704	user_provided	0.525848	55b4daa991a4177030e3e0204a966879	IncFIB	000107__CP014778_00094	-	-	-	-	-	-	non-mobilizable	CP025817	0.00483188	Klebsiella pneumoniae	AA008	AA060	order	Enterobacterales	order	Enterobacterales	order	Enterobacterales	11254626; 19482926; 15781495; 20851899; 16257053	tet(D)	community_2_subcommunity_14	community_2	PRJNA1332379	SAMN51732933	SRR35539580
98	kp220615_barcode04	kp220615_barcode04_final_3	p98	107098	IncFIB	2022-05-01	ST45	Aspirates	B	B6	14	1	IncFIB	non-mobilizable			user_provided	0.493744	4978c91154cefbf9b8d5b943109f8836	IncFIB	000100__NZ_CP016161_00012	-	-	-	-	-	-	non-mobilizable	CP028544	0.0120298	Klebsiella pneumoniae subsp. pneumoniae	AA028	AA102	order	Enterobacterales	order	Enterobacterales	order	Enterobacterales	11254626; 19482926; 15781495; 20851899; 16257053	dfrA50	community_14_subcommunity_11	community_14	PRJNA1332379	SAMN51732933	SRR35539580
99	kp220615_barcode04	kp220615_barcode04_final_4	p99	54495	unclassified	2022-05-01	ST45	Aspirates	AH	AH1	1	1	unclassified	non-mobilizable			user_provided	0.528397	e15df8f9b1017e67fa3bcfd522369ee4	rep_cluster_1	000232__CP012429	-	-	-	-	-	-	non-mobilizable	CP034057	0.0138485	Klebsiella pneumoniae	AA046	AA128	family	Enterobacteriaceae	family	Enterobacteriaceae	-	-	-	NA	community_47_subcommunity_0	community_47	PRJNA1332379	SAMN51732933	SRR35539580
100	kp220615_barcode05	kp220615_barcode05_final_2	p100	114817	IncFIB	2022-06-01	ST461	Urine	B	B7	14	1	IncFIB	non-mobilizable	IncFIB	IncFIB(pKPHS1)_1__CP003223	user_provided	0.487942	34fa85c8ff44ed8186690cb8589a6b92	IncFIB	000100__NZ_CP016161_00012	-	-	-	-	-	-	non-mobilizable	KY354306	0.0138485	Klebsiella pneumoniae	AA028	AA102	order	Enterobacterales	order	Enterobacterales	order	Enterobacterales	11254626; 19482926; 15781495; 20851899; 16257053	dfrA50	community_14_subcommunity_1	community_14	PRJNA1332379	SAMN51732934	SRR35539578
101	kp220615_barcode05	kp220615_barcode05_final_3	p101	111399	IncR	2022-06-01	ST461	Urine	AJ	AJ1	1	1	IncR	mobilizable	IncR	IncR_1__DQ449578	user_provided	0.540319	0f7cd58658d4da4f7ebb25a00f0570b7	IncR	000204__CP008701_00115	-	-	-	-	MOBF	NZ_CP013834	mobilizable	CP026720	0.0375603	Enterobacter cloacae	AA034	AA113	order	Enterobacterales	order	Enterobacterales	genus	Klebsiella	23711894	NA	community_31_subcommunity_0	community_31	PRJNA1332379	SAMN51732934	SRR35539578
102	kp220615_barcode07	kp220615_barcode07_final_2	p102	120294	IncFIB	2022-06-01	ST337	Urine	E	E2	5	1	IncFIB	non-mobilizable	IncFIB	IncFIB(K)_1__JN233704	user_provided	0.516684	0da7cf6cbafb4f168d3cd454cc973be1	IncFIB	000107__CP014778_00094	-	-	-	-	-	-	non-mobilizable	CP025683	0.00402654	Klebsiella pneumoniae	AA011	AA067	order	Enterobacterales	order	Enterobacterales	order	Enterobacterales	11254626; 19482926; 15781495; 20851899; 16257053	NA	community_15_subcommunity_1	community_15	PRJNA1332379	SAMN51732936	SRR35539555
103	kp220628_barcode03	kp220628_barcode03_final_2	p103	194420	IncFIB	2022-06-01	ST20	Urine	S	S1	2	1	IncFIB	mobilizable	IncFIB	IncFIB(K)(pCAV1099-114)_1__CP011596	user_provided	0.514638	733efefc94d8e5b36fb10fe4bd8377ef	IncFIB	000107__CP014778_00094	MOBH	CP023978_00085	-	-	-	-	mobilizable	CP031799	0.0385787	Klebsiella pneumoniae	AA005	AA055	order	Enterobacterales	order	Enterobacterales	order	Enterobacterales	11254626; 19482926; 15781495; 20851899; 16257053	NA	community_13_subcommunity_0	community_13	PRJNA1332379	SAMN51732937	SRR35539554
104	kp220628_barcode03	kp220628_barcode03_final_3	p104	110374	IncFIB	2022-06-01	ST20	Urine	B	B8	14	1	IncFIB	non-mobilizable			user_provided	0.491782	570f503caf76fa7ebd9cf1f87ebc9ff3	IncFIB	000100__NZ_CP016161_00012	-	-	-	-	-	-	non-mobilizable	CP031803	0.000931334	Klebsiella pneumoniae	AA028	AA102	order	Enterobacterales	order	Enterobacterales	order	Enterobacterales	11254626; 19482926; 15781495; 20851899; 16257053	dfrA50	community_14_subcommunity_9	community_14	PRJNA1332379	SAMN51732937	SRR35539554
105	kp220628_barcode04	kp220628_barcode04_final_4	p105	53614	IncFIA,IncFII	2022-06-01	ST502	Urine	AI	AI1	1	1	IncFIA,IncFII	non-mobilizable	IncFIA	IncFIA(pBK30683)_1__KF954760	user_provided	0.531522	232dc83c7048445b6f2d6a6b115a7799	IncFIA,IncFII	AF250878,KF954760	-	-	-	-	-	-	non-mobilizable	CP008932	0.0333664	Klebsiella pneumoniae	AA035	AA114	order	Enterobacterales	order	Enterobacterales	order	Enterobacterales	10773089; 25389419; 19897651; 24247128; 20851899; 22511964	NA	community_24_subcommunity_0	community_24	PRJNA1332379	SAMN51732938	SRR35539553
106	kp220713_barcode44	kp220713_barcode44_final_3	p106	104009	IncR	2022-06-01	ST17	Tissue	AK	AK1	1	1	IncR	conjugative	IncR	IncR_1__DQ449578	user_provided	0.528175	fe38ecacb333dcb76143e71bb60c93e8	IncR	000207__CP025517	MOBF,MOBF	CP035180_00077,NC_021231_00058	MPF_F	NC_014312_00116,NC_014312_00118,NC_023332_00154,NC_021231_00085,NC_014312_00128,NC_022609_00081,NC_019389_00080,NC_021654_00016,NC_019165_00034,NC_014312_00141,NC_021502_00131,NC_021502_00150	-	-	conjugative	CP044529	0.0414262	Klebsiella grimontii	AA026	AA097	order	Enterobacterales	order	Enterobacterales	genus	Klebsiella	23711894	NA	community_50_subcommunity_0	community_50	PRJNA1332379	SAMN51732940	SRR35539574
107	kp220713_barcode47	kp220713_barcode47_final_2	p107	145881	IncFII,IncQ1,IncR	2022-06-01	ST336	-	A	A18	48	1	IncFII,IncQ1,IncR	conjugative	IncR,IncFII	IncFII(K)_1__CP000648,IncR_1__DQ449578,IncFII(pKP91)_1__CP000966	user_provided	0.529891	5e67409f12e97ab116e767c11e4c46ca	IncFII,IncQ1,IncR,rep_cluster_2183	000132__HG969996,000195__NC_013728_00014,000207__CP025517,CP017721_00179	MOBF,MOBF	CP035180_00077,NC_021231_00058	MPF_F	NC_014312_00116,NC_014312_00118,NC_023332_00154,NC_019389_00068,NC_014312_00128,NC_022609_00081,NC_011281_00082,NC_021654_00016,NC_019165_00034,NC_019155_00032,NC_021502_00131,NC_021502_00150	-	-	conjugative	MK773536	0.0312752	Klebsiella pneumoniae	AA026	AA096	phylum	Pseudomonadota	phylum	Pseudomonadota	phylum	Pseudomonadota	25389419; 2653965; 20547789; 23711894; 20851899	aac(3)-IIe,blaCTX-M-15,blaTEM-1,qnrS1,catA1,dfrA14,mph(A),sul2,aph(3'')-Ib,aph(6)-Id	community_2_subcommunity_16	community_2	PRJNA1332379	SAMN51732943	SRR35539572
108	kp220726_barcode01	kp220726_barcode01_final_2	p108	123680	IncFII	2022-07-01	ST3041	Swab of wound	T	T1	2	1	IncFII	non-mobilizable	repB,IncFII	IncFII(pKPX1)_1__AP012055,repB(R1701)_1__CP039970	user_provided	0.533708	dfa2e0c754de98325a22f3159b509b13	IncFII,rep_cluster_1418	000118__KJ958926_00047,000759__NC_013950_00034	-	-	MPF_I	NC_021198_00230,NC_021198_00234,NC_021198_00235,NC_021198_00236,NC_021198_00238,NC_021198_00239,NC_021198_00240,NC_021198_00243,NC_021198_00249	-	-	non-mobilizable	CP020050	0.0162749	Escherichia coli	AA033	AA111	order	Enterobacterales	order	Enterobacterales	family	Enterobacteriaceae	16940067; 20851899	NA	community_8_subcommunity_1	community_8	PRJNA1332379	SAMN51732945	SRR35539593
109	kp220726_barcode04	kp220726_barcode04_final_2	p109	83044	IncFIA,IncFIC	2022-07-01	ST1999	Rectal swab	F	F1	5	1	IncFIA,IncFIC	conjugative	IncFII	IncFII_1__AY458016	user_provided	0.525059	856b1c42a2e7b3172cf2f20941ab9e39	IncFIA,IncFIC	MK878891_00042,AY458016	MOBF,MOBF	NC_017627_00068,CP029214_00066	MPF_F	NC_022651_00077,NC_010409_00124,NC_019094_00090,NC_017639_00094,NC_007675_00027,NC_017639_00100,NC_017054_00096,NC_018966_00040,NC_019094_00068,NC_009837_00049,NC_008460_00107,NC_013437_00116,08-5333_00200	MOBP	AP014804	conjugative	MK048477	0.000906124	Escherichia coli	AA001	AA048	order	Enterobacterales	order	Enterobacterales	order	Enterobacterales	10773089; 25389419; 19897651; 28842132; 24247128; 20851899; 22511964	dfrA17,qnrB4,blaDHA-1,qacE,sul1,mph(A)	community_4_subcommunity_4	community_4	PRJNA1332379	SAMN51732946	SRR35539570
110	kp220726_barcode05	kp220726_barcode05_final_2	p110	163776	IncFIB,IncFII	2022-07-01	ST252	Blood	A	A24	48	1	IncFIB,IncFII	conjugative	IncFII	IncFII(K)_1__CP000648,IncFII(pKP91)_1__CP000966,IncFII(pHN7A8)_1__JN232517	user_provided	0.518196	b229d3d31a36a4df777d4b1c64c35013	IncFIB,IncFIB,IncFII	JN233704,000107__CP014778_00094,000124__KP125893_00142	MOBF,MOBF	NC_021231_00058,CP035180_00077	MPF_F	NC_019155_00032,NC_019165_00034,NC_021654_00016,NC_019389_00080,NC_022609_00081,NC_014312_00128,NC_019389_00068,NC_023332_00154,NC_021502_00123,NC_014312_00118,NC_014312_00116,NC_021502_00150,NC_021502_00131	-	-	conjugative	CP026175	0.0140492	Klebsiella pneumoniae	AA022	AA086	order	Enterobacterales	order	Enterobacterales	order	Enterobacterales	11254626; 19482926; 15781495; 20851899; 16257053	NA	community_2_subcommunity_22	community_2	PRJNA1332379	SAMN51732947	SRR35539569
111	kp220726_barcode12	kp220726_barcode12_final_2	p111	128865	IncFII,IncR	2022-07-01	ST1692	Rectal swab	A	A25	48	1	IncFII,IncR	conjugative	IncR,IncFII	IncR_1__DQ449578,IncFII(K)_1__CP000648,IncFII(pKP91)_1__CP000966,IncFII(pAR0022)_1__CP024882	user_provided	0.519505	b49e095100ac3a705732da32a656d8c3	IncFII,IncR,rep_cluster_2183	000128__CP023916,000207__CP025517,CP017721_00179	MOBF,MOBF	CP035180_00077,NC_021231_00058	MPF_F	NC_014312_00116,NC_022609_00068,NC_014312_00118,NC_023332_00154,NC_019389_00068,NC_014312_00128,NC_022609_00081,NC_019389_00080,NC_021654_00016,NC_019165_00034,NC_014312_00141,NC_021502_00131,NC_021502_00150	-	-	conjugative	KY174332	0.012872	Klebsiella pneumoniae	AA026	AA095	order	Enterobacterales	order	Enterobacterales	family	Enterobacteriaceae	20851899; 20547789; 23711894	sul1,qacEdelta1,dfrA1,tet(A),catA1	community_2_subcommunity_24	community_2	PRJNA1332379	SAMN51732949	SRR35539566
112	kp220726_barcode12	kp220726_barcode12_final_3	p112	110551	IncFIB	2022-07-01	ST1692	Rectal swab	B	B9	14	1	IncFIB	non-mobilizable			user_provided	0.491095	8addf3ae1063d783ca874a5020e77064	IncFIB	000100__NZ_CP016161_00012	-	-	-	-	-	-	non-mobilizable	CP031803	0.0158335	Klebsiella pneumoniae	AA028	AA102	order	Enterobacterales	order	Enterobacterales	order	Enterobacterales	11254626; 19482926; 15781495; 20851899; 16257053	dfrA50	community_14_subcommunity_8	community_14	PRJNA1332379	SAMN51732949	SRR35539566
113	kp220726_barcode12	kp220726_barcode12_final_4	p113	69032	IncFIB	2022-07-01	ST1692	Rectal swab	A	A19	48	1	IncFIB	non-mobilizable	IncFIB	IncFIB(K)_1__JN233704	user_provided	0.494206	8712dfdfe0295ce5439d0c4f10927432	IncFIB	000107__CP014778_00094	-	-	-	-	-	-	non-mobilizable	MH745930	0.0277775	Klebsiella pneumoniae	AA043	AA125	order	Enterobacterales	order	Enterobacterales	order	Enterobacterales	11254626; 19482926; 15781495; 20851899; 16257053	sul2,aph(3'')-Ib,aph(6)-Id,blaTEM-1,blaCTX-M-15,dfrA14,aac(3)-IIe	community_2_subcommunity_3	community_2	PRJNA1332379	SAMN51732949	SRR35539566
114	kp220726_barcode14	kp220726_barcode14_final_2	p114	130189	IncFIB	2022-07-01	ST3042	Urine	A	A21	48	1	IncFIB	non-mobilizable	IncFIB	IncFIB(K)_1__JN233704	user_provided	0.515297	55b7b7305026d06677b56f83b107d30d	IncFIB	000107__CP014778_00094	-	-	-	-	-	-	non-mobilizable	CP026175	0.028588	Klebsiella pneumoniae	AA022	AA083	order	Enterobacterales	order	Enterobacterales	order	Enterobacterales	11254626; 19482926; 15781495; 20851899; 16257053	NA	community_2_subcommunity_17	community_2	PRJNA1332379	SAMN51732950	SRR35539565
115	kp220726_barcode17	kp220726_barcode17_final_2	p115	243185	IncFIB,IncFII	2022-07-01	ST168-1LV	Sputum	A	A22	48	1	IncFIB,IncFII	conjugative	IncFII,IncFIB	IncFIB(K)_1__JN233704,IncFII(K)_1__CP000648,IncFII(pKP91)_1__CP000966,IncFII(S)_1__CP000858,IncFII(pAR0022)_1__CP024882	user_provided	0.523881	55265d1f8c273bf9a390442e8e3b6422	IncFIB,IncFII,rep_cluster_2183	000107__CP014778_00094,000128__CP023916,CP017721_00179	MOBF,MOBF	NC_021231_00058,CP035180_00077	MPF_F	NC_019155_00032,NC_019165_00034,NC_021654_00016,NC_019389_00080,NC_022609_00081,NC_014312_00128,NC_019389_00068,NC_023332_00154,NC_021502_00123,NC_014312_00118,NC_022609_00068,NC_014312_00116,NC_021502_00150,NC_021502_00131	-	-	conjugative	CP026397	0.0109136	Klebsiella pneumoniae	AA022	AA084	order	Enterobacterales	order	Enterobacterales	order	Enterobacterales	11254626; 20547789; 19482926; 15781495; 20851899; 16257053	NA	community_2_subcommunity_20	community_2	PRJNA1332379	SAMN51732951	SRR35539564
116	kp220726_barcode17	kp220726_barcode17_final_3	p116	10612	unclassified	2022-07-01	ST168-1LV	Sputum	AL	AL1	1	1	unclassified	mobilizable			user_provided	0.645967	25bb45ad0d68e2b9b58668873d78f7e3	rep_cluster_658	002113__KJ541070_00001	MOBQ	KJ541068_00004	-	-	-	-	mobilizable	KJ541070	0.0219913	Escherichia coli	AA045	AA127	class	Gammaproteobacteria	class	Gammaproteobacteria	-	-	-	NA	community_28_subcommunity_0	community_28	PRJNA1332379	SAMN51732951	SRR35539564
117	kp220809_barcode36	kp220809_barcode36_final_2	p117	175354	IncFIB	2022-07-01	ST557-1LV	Urine	AM	AM1	1	1	IncFIB	non-mobilizable	IncFIB,RepB	IncFIB(K)(pCAV1099-114)_1__CP011596,RepB_1_pC39_CP061702.1	user_provided	0.518403	75926dc983facfdd3e653d8e12c00e03	IncFIB	000107__CP014778_00094	-	-	-	-	-	-	non-mobilizable	CP033758	0.00676872	Klebsiella pneumoniae	AA004	AA051	order	Enterobacterales	order	Enterobacterales	order	Enterobacterales	11254626; 19482926; 15781495; 20851899; 16257053	NA	community_38_subcommunity_0	community_38	PRJNA1332379	SAMN51732952	SRR35539563
118	kp220809_barcode37	kp220809_barcode37_final_2	p118	194524	IncFIB,IncFII	2022-07-01	ST530	Urine	A	A23	48	1	IncFIB,IncFII	conjugative	IncFII,IncFIB	IncFIB(K)_1__JN233704,IncFII(K)_1__CP000648,IncFII(pKP91)_1__CP000966,IncFII(S)_1__CP000858	user_provided	0.517468	d7687ded441996fe15eb7ce271daa54f	IncFIB,IncFII,rep_cluster_2183	000107__CP014778_00094,000132__HG969996,CP017721_00179	MOBF,MOBF	NC_021231_00058,CP035180_00077	MPF_F	NC_019155_00032,NC_019165_00034,NC_021654_00016,NC_019389_00080,NC_022609_00081,NC_014312_00128,NC_021231_00085,NC_023332_00154,NC_021502_00123,NC_014312_00118,NC_022609_00068,NC_014312_00116,NC_021502_00150,NC_021502_00131	-	-	conjugative	CP042521	0.00920555	Klebsiella pneumoniae	AA012	AA068	order	Enterobacterales	order	Enterobacterales	order	Enterobacterales	11254626; 20547789; 19482926; 15781495; 20851899; 16257053	NA	community_2_subcommunity_21	community_2	PRJNA1332379	SAMN51732953	SRR35539562
119	kp220809_barcode45	kp220809_barcode45_final_2	p119	170379	IncFIB,IncFII	2022-07-01	ST308	Urine	A	A20	48	1	IncFIB,IncFII	conjugative	IncFII,IncFIB	IncFIB(K)_1__JN233704,IncFII(K)_1__CP000648,IncFII(pKP91)_1__CP000966,IncFII(S)_1__CP000858,IncFII(pAR0022)_1__CP024882	user_provided	0.522201	386bce9b4e58a6ba497b2a5842633777	IncFIB,IncFII,rep_cluster_2183	000107__CP014778_00094,000128__CP023916,CP017721_00179	MOBF,MOBF	NC_021231_00058,CP035180_00077	MPF_F	NC_019155_00032,NC_019165_00034,NC_021654_00016,NC_019389_00080,NC_022609_00081,NC_014312_00128,NC_019389_00068,NC_023332_00154,NC_021502_00123,NC_014312_00118,NC_022609_00068,NC_014312_00116,NC_021502_00150,NC_021502_00131	-	-	conjugative	CP013323	0.0369409	Klebsiella pneumoniae	AA022	AA088	order	Enterobacterales	order	Enterobacterales	order	Enterobacterales	11254626; 20547789; 19482926; 15781495; 20851899; 16257053	NA	community_2_subcommunity_9	community_2	PRJNA1332379	SAMN51732954	SRR35539561
120	kp220809_barcode45	kp220809_barcode45_final_3	p120	41785	IncR	2022-07-01	ST308	Urine	AN	AN1	1	1	IncR	non-mobilizable	IncR	IncR_1__DQ449578	user_provided	0.520067	c06a3b6073761d5dc589f6161eb76c76	IncR	000204__CP008701_00115	-	-	-	-	-	-	non-mobilizable	CP014124	0.0298031	Klebsiella pneumoniae	AA035	AA115	order	Enterobacterales	order	Enterobacterales	genus	Klebsiella	23711894	NA	community_46_subcommunity_0	community_46	PRJNA1332379	SAMN51732954	SRR35539561
121	kp220823_barcode74	kp220823_barcode74_final_2	p121	111685	IncFIB	2022-08-01	ST170-3LV	Tissue	B	B10	14	1	IncFIB	non-mobilizable	IncFIB	IncFIB(pKPHS1)_1__CP003223	user_provided	0.485293	46bdee85f60d296d676fc8758faafb88	IncFIB	000100__NZ_CP016161_00012	-	-	-	-	-	-	non-mobilizable	CP036373	0.0151342	Klebsiella pneumoniae	AA028	AA104	order	Enterobacterales	order	Enterobacterales	order	Enterobacterales	11254626; 19482926; 15781495; 20851899; 16257053	dfrA50	community_14_subcommunity_6	community_14	PRJNA1332379	SAMN51732957	SRR35539557
122	kp220906_barcode84	kp220906_barcode84_final_2	p122	118234	IncFIB,IncFII	2022-08-01	ST2982	Urine	AO	AO1	1	1	IncFIB,IncFII	conjugative	IncFII,IncFIB	IncFII(K)_1__CP000648,IncFIB(K)_1__JN233704,IncFII(pKP91)_1__CP000966,IncFII(S)_1__CP000858	user_provided	0.524257	af6ecd75a086a9d71d059c9d5104f176	IncFIB,IncFII,rep_cluster_2183	000107__CP014778_00094,000132__HG969996,CP017721_00179	MOBF,MOBF	NC_021231_00058,CP035180_00077	MPF_F	NC_019155_00032,NC_019165_00034,NC_021654_00016,NC_019389_00080,NC_022609_00081,NC_014312_00128,NC_021231_00085,NC_023332_00154,NC_021502_00123,NC_014312_00118,NC_022609_00068,NC_014312_00116,NC_021502_00150,NC_021502_00131	-	-	conjugative	CP026163	0.0235265	Klebsiella pneumoniae	AA025	AA093	order	Enterobacterales	order	Enterobacterales	order	Enterobacterales	11254626; 20547789; 19482926; 15781495; 20851899; 16257053	dfrA12,aadA2,qacEdelta1,sul1,mph(A),aph(3')-Ia	community_34_subcommunity_0	community_34	PRJNA1332379	SAMN51732960	SRR35539552
123	kp220906_barcode90	kp220906_barcode90_final_2	p123	188240	IncFIB,IncFII	2022-08-01	ST147	-	A	A26	48	1	IncFIB,IncFII	conjugative	IncFII,IncFIB	IncFIB(K)_1__JN233704,IncFII(pKP91)_1__CP000966	user_provided	0.509244	7fd4ac4e550f4795ae1f6ac4936ef748	IncFIB,IncFII	000107__CP014778_00094,MK649828_00114	MOBF,MOBF	NC_021231_00058,CP035180_00077	MPF_F	NC_014312_00141,NC_019165_00034,NC_021654_00016,NC_011281_00082,NC_022609_00081,NC_014312_00128,NC_019389_00068,NC_023332_00154,NC_014312_00118,NC_022609_00068,NC_014312_00116,NC_021502_00150,NC_021502_00131	-	-	conjugative	MK036889	0.0168391	Klebsiella pneumoniae	AA012	AA069	order	Enterobacterales	order	Enterobacterales	order	Enterobacterales	11254626; 19482926; 15781495; 20851899; 16257053	dfrA14	community_2_subcommunity_5	community_2	PRJNA1332379	SAMN51732961	SRR35539575
124	kp220906_barcode90	kp220906_barcode90_final_3	p124	50219	IncFIA,IncFIC	2022-08-01	ST147	-	F	F2	5	1	IncFIA,IncFIC	non-mobilizable	IncFII	IncFII_1__AY458016	user_provided	0.534718	f9d8815678a0a17760601c884c839274	IncFIA,IncFIC	MK878891_00042,AY458016	-	-	-	-	-	-	non-mobilizable	CP041363	0.0209501	Citrobacter amalonaticus	AA001	AA048	order	Enterobacterales	order	Enterobacterales	order	Enterobacterales	10773089; 25389419; 19897651; 28842132; 24247128; 20851899; 22511964	mph(A),erm(B),qnrB4,blaDHA-1,qacE,sul1	community_4_subcommunity_0	community_4	PRJNA1332379	SAMN51732961	SRR35539575
125	kp220920_barcode09	kp220920_barcode09_final_2	p125	357908	IncFIB	2022-09-01	ST253	Urine	AQ	AQ1	1	1	IncFIB	conjugative	IncFIB,RepB	IncFIB(pNDM-Mar)_1__JN420336,RepB_1_pC39_CP061702.1	user_provided	0.476547	fb05cb654a77e9c8db3a5ef69ea84632	IncFIB	CP024497_00001	MOBH	NC_016980_00239	MPF_F	NC_016980_00240,NC_018107_00101,NC_016980_00110,NC_016980_00109,NC_018107_00235,NC_023911_00309,NC_016980_00099	-	-	conjugative	CP024507	0.0240597	Klebsiella pneumoniae	AA014	AA072	order	Enterobacterales	order	Enterobacterales	order	Enterobacterales	11254626; 19482926; 15781495; 20851899; 16257053	NA	community_32_subcommunity_0	community_32	PRJNA1332379	SAMN51732965	SRR35539621
126	kp221004_barcode19	kp221004_barcode19_final_2	p126	128577	IncFIB,IncR	2022-09-01	ST2113	Urine	AP	AP1	1	1	IncFIB,IncR	mobilizable	IncR,IncFIB	IncR_1__DQ449578,IncFIB(K)_1__JN233704	user_provided	0.508582	1a2a07ee98ef92f8a206588146ae91fb	IncFIB,IncR	000107__CP014778_00094,000204__CP008701_00115	-	-	-	-	MOBF	NZ_CP013834	mobilizable	NC_024960	0.0543589	Escherichia coli	AA037	AA117	order	Enterobacterales	order	Enterobacterales	order	Enterobacterales	11254626; 19482926; 23711894; 15781495; 20851899; 16257053	NA	community_30_subcommunity_0	community_30	PRJNA1332379	SAMN51732967	SRR35539619
127	kp221004_barcode21	kp221004_barcode21_final_2	p127	85639	IncL/M	2022-09-01	ST280-2LV	-	AR	AR1	1	1	IncL/M	conjugative	IncL	IncL_1__JN626286	user_provided	0.512827	f5b4634d35f436cfb76edd00728116ac	IncL/M	JN626286	MOBP	NC_004464_00056	MPF_I	NC_005246_00057,NC_019063_00094,NC_019344_00078,NC_004464_00066,NC_004464_00068,NC_019154_00069,NC_005246_00069,NC_004464_00073	-	-	conjugative	KP975075	0.0242917	Citrobacter freundii	AA042	AA124	phylum	Pseudomonadota	order	Enterobacterales	phylum	Pseudomonadota	25933288; 22083465; 17698626; 20851899	blaTEM,aac(3)-IId,qnrB1,dfrA14,blaCTX-M-15,blaTEM-1	community_43_subcommunity_0	community_43	PRJNA1332379	SAMN51732968	SRR35539618
128	kp221004_barcode21	kp221004_barcode21_final_3	p128	47228	IncX3	2022-09-01	ST280-2LV	-	AS	AS1	1	1	IncX3	conjugative			user_provided	0.466926	0c74477298c938bd6025a783ea9ba58d	IncX3,IncX3	000221__NC_025130_00012,JN247852	MOBP	NC_020552_00059	MPF_T	NC_017624_00009,NC_019083_00030,NC_019157_00030,NC_019157_00029,NC_023277_00163	-	-	conjugative	MK308632	0.00149601	Klebsiella pneumoniae	AA047	AA129	order	Enterobacterales	order	Enterobacterales	family	Enterobacteriaceae	26842776; 22470007	blaNDM-1	community_52_subcommunity_0	community_52	PRJNA1332379	SAMN51732968	SRR35539618
129	kp221011_barcode43	kp221011_barcode43_final_2	p129	150723	IncFIB,IncFII	2022-10-01	ST3041-1LV	Urine	A	A27	48	1	IncFIB,IncFII	conjugative	IncFII,IncFIB	IncFIB(K)_1__JN233704,IncFII(K)_1__CP000648,IncFII(pKP91)_1__CP000966,IncFII(S)_1__CP000858,IncFII(pAR0022)_1__CP024882	user_provided	0.520976	098b8e8553ca589e4d4c75892a1aa817	IncFIB,IncFII,rep_cluster_2183	000107__CP014778_00094,000128__CP023916,CP017721_00179	MOBF,MOBF	NC_021231_00058,CP035180_00077	MPF_T	NC_021502_00150	-	-	conjugative	CP042513	0.023602	Serratia marcescens	AA022	AA082	order	Enterobacterales	order	Enterobacterales	order	Enterobacterales	11254626; 20547789; 19482926; 15781495; 20851899; 16257053	NA	community_2_subcommunity_18	community_2	PRJNA1332379	SAMN51732972	SRR35539613
130	kp221011_barcode43	kp221011_barcode43_final_3	p130	17683	IncFIB	2022-10-01	ST3041-1LV	Urine	U	U1	2	1	IncFIB	non-mobilizable	repB	repB(R1701)_1__CP039970	user_provided	0.511848	251cc6b161e2b75e78818f0da3034185	rep_cluster_1418	000759__NC_013950_00034	-	-	-	-	-	-	non-mobilizable	CP006921	0.0171844	Klebsiella pneumoniae 30684/NJST258_2	AA032	AA110	family	Enterobacteriaceae	family	Enterobacteriaceae	genus	Klebsiella	16940067	NA	community_11_subcommunity_1	community_11	PRJNA1332379	SAMN51732972	SRR35539613
131	kp221011_barcode48	kp221011_barcode48_final_2	p131	239009	IncFIB,IncFII	2022-10-01	ST240	Urine	A	A28	48	1	IncFIB,IncFII	conjugative	IncFII,IncFIB	IncFIB(K)_1__JN233704,IncFII(K)_1__CP000648,IncFII(pKP91)_1__CP000966,IncFII(S)_1__CP000858,IncFII(pAR0022)_1__CP024882	user_provided	0.525959	c92cd69f07bf0e9b58ad5d246cd6652f	IncFIB,IncFII,rep_cluster_2183	000107__CP014778_00094,000128__CP023916,CP017721_00179	MOBF,MOBF	NC_021231_00058,CP035180_00077	MPF_F	NC_019155_00032,NC_019165_00034,NC_021654_00016,NC_019389_00080,NC_022609_00081,NC_014312_00128,NC_019389_00068,NC_023332_00154,NC_021502_00123,NC_014312_00118,NC_022609_00068,NC_014312_00116,NC_021502_00150,NC_021502_00131	-	-	conjugative	CP013323	0.0236777	Klebsiella pneumoniae	AA022	AA085	order	Enterobacterales	order	Enterobacterales	order	Enterobacterales	11254626; 20547789; 19482926; 15781495; 20851899; 16257053	NA	community_2_subcommunity_19	community_2	PRJNA1332379	SAMN51732975	SRR35539560
132	kp221011_barcode48	kp221011_barcode48_final_3	p132	103032	IncFII	2022-10-01	ST240	Urine	T	T2	2	1	IncFII	conjugative	repB,IncFII	IncFII(pKPX1)_1__AP012055,repB(R1701)_1__CP039970	user_provided	0.537037	90d6fb50db147417937a9e8a054b0aa2	IncFII,rep_cluster_1418	000118__KJ958926_00047,000759__NC_013950_00034	MOBP	NC_021198_00256	MPF_I	NC_021198_00230,NC_021198_00234,NC_021198_00235,NC_021198_00236,NC_021198_00238,NC_021198_00239,NC_021198_00240,NC_021198_00243,NC_021198_00249	-	-	conjugative	CP025214	0.0163307	Klebsiella pneumoniae	AA033	AA111	order	Enterobacterales	order	Enterobacterales	family	Enterobacteriaceae	16940067; 20851899	NA	community_8_subcommunity_0	community_8	PRJNA1332379	SAMN51732975	SRR35539560
133	kp221025_barcode75	kp221025_barcode75_final_3	p133	105329	IncFIA,IncFIB,IncFIC	2022-10-01	ST29	Urine	F	F3	5	1	IncFIA,IncFIB,IncFIC	conjugative	IncFIC,IncFII,IncFIB	IncFII_1__AY458016,IncFIB(AP001918)_1__AP001918,IncFIC(FII)_1__AP001918	user_provided	0.525079	6c0df726b821e42068d49d360275e2d0	IncFIA,IncFIB,IncFIC	CP022610_00144,000096__NC_019117_00097,AP001918	MOBF,MOBP	NC_017627_00068,NC_021819_00066	MPF_F	NC_008460_00107,NC_009837_00049,NC_019112_00045,NC_019094_00068,NC_019037_00027,NC_017639_00100,NC_007675_00027,NC_017639_00094,NC_019094_00090,NC_010409_00124,NC_013121_00043,NC_022651_00077,NC_013437_00116,08-5333_00200	MOBF	CP016713	conjugative	LT985219	0.00279888	Escherichia coli	AA002	AA049	order	Enterobacterales	order	Enterobacterales	order	Enterobacterales	10773089; 11254626; 25389419; 19482926; 19897651; 28842132; 15781495; 24247128; 20851899; 22511964; 16257053	blaSHV-1,sul1,qacEdelta1,aadA1	community_4_subcommunity_3	community_4	PRJNA1332379	SAMN51732977	SRR35539609
134	kp221115_barcode25	kp221115_barcode25_final_2	p134	115774	IncFIB	2022-10-01	ST443	Venous	E	E3	5	1	IncFIB	non-mobilizable	IncFIB	IncFIB(K)_1__JN233704	user_provided	0.509933	197912ca0ffbd0dd0083a29e995e0311	IncFIB	000107__CP014778_00094	-	-	-	-	-	-	non-mobilizable	CP032173	0.0109136	Klebsiella pneumoniae	AA011	AA067	order	Enterobacterales	order	Enterobacterales	order	Enterobacterales	11254626; 19482926; 15781495; 20851899; 16257053	NA	community_15_subcommunity_0	community_15	PRJNA1332379	SAMN51732982	SRR35539700
135	kp221115_barcode31	kp221115_barcode31_final_2	p135	182681	IncFIB,IncFII	2022-10-01	ST2202	Urine	AT	AT1	1	1	IncFIB,IncFII	conjugative	IncFII,IncFIB	IncFIB(K)(pCAV1099-114)_1__CP011596,IncFII(pKP91)_1__CP000966	user_provided	0.519282	a942d897eea5966f950b01af11f6d4ea	IncFIB,IncFII,rep_cluster_2183	000107__CP014778_00094,000126__FO834904,CP017721_00179	MOBF,MOBF	CP035180_00077,NC_021231_00058	MPF_F	NC_019155_00032,NC_019165_00034,NC_021654_00016,NC_019389_00080,NC_022609_00081,NC_014312_00128,NC_021231_00085,NC_023332_00154,NC_014312_00118,NC_022609_00068,NC_014312_00116,NC_021502_00150,NC_021502_00131	-	-	conjugative	CP042521	0.0415686	Klebsiella pneumoniae	AA010	AA066	order	Enterobacterales	order	Enterobacterales	order	Enterobacterales	11254626; 20547789; 19482926; 15781495; 20851899; 16257053	NA	community_35_subcommunity_0	community_35	PRJNA1332379	SAMN51732983	SRR35539699
136	kp221115_barcode31	kp221115_barcode31_final_3	p136	99244	IncFIB	2022-10-01	ST2202	Urine	B	B11	14	1	IncFIB	non-mobilizable			user_provided	0.486518	dfde4cb3adbdddcfb809608b7dba040c	IncFIB	000100__NZ_CP016161_00012	-	-	-	-	-	-	non-mobilizable	CP026165	0.0214999	Klebsiella pneumoniae	AA028	AA105	order	Enterobacterales	order	Enterobacterales	order	Enterobacterales	11254626; 19482926; 15781495; 20851899; 16257053	dfrA50	community_14_subcommunity_4	community_14	PRJNA1332379	SAMN51732983	SRR35539699
137	kp221129_barcode58	kp221129_barcode58_final_2	p137	212149	IncFIB	2022-11-01	ST2050	Urine	C	C2	10	1	IncFIB	non-mobilizable	repB,RepB	repB_KLEB_VIR_AP006726,RepB_1_pC39_CP061702.1	user_provided	0.498244	822789367192478f16da59c829c17ad1	IncFIB	000107__CP014778_00094	-	-	-	-	-	-	non-mobilizable	CP026166	0.000705841	Klebsiella pneumoniae	AA018	AA077	order	Enterobacterales	order	Enterobacterales	order	Enterobacterales	11254626; 19482926; 15781495; 20851899; 16257053	NA	community_3_subcommunity_0	community_3	PRJNA1332379	SAMN51732988	SRR35539694
138	kp221129_barcode66	kp221129_barcode66_final_3	p138	148533	IncFIA,IncFIB	2022-11-01	ST17	Urine	F	F4	5	1	IncFIA,IncFIB	conjugative	IncFIC,IncFII,Col156	Col156_1__NC_009781,IncFII_1__AY458016,IncFIC(FII)_1__AP001918	user_provided	0.514566	4f093b2c919967a541edc0dc70c34ee2	IncFIA,IncFIB,IncFIB,rep_cluster_2131	CP022610_00144,000095__NZ_CP014273_00094,AP001918,CP030770_00142	MOBF,MOBP	NC_017627_00068,NC_021819_00066	MPF_F	NC_008460_00107,NC_010719_00097,NC_019112_00045,NC_019094_00068,NC_019037_00027,NC_017639_00100,NC_007675_00027,NC_017639_00094,NC_019094_00090,NC_010409_00124,NC_019037_00043,NC_022651_00077,NC_013437_00116,08-5333_00200	MOBF	CP016713	conjugative	CP021289	0.000385581	Escherichia coli	AA002	AA049	order	Enterobacterales	order	Enterobacterales	order	Enterobacterales	10773089; 11254626; 25389419; 19482926; 19897651; 15781495; 24247128; 20851899; 22511964; 16257053	aadA1,qacEdelta1,sul1,blaTEM-1	community_4_subcommunity_1	community_4	PRJNA1332379	SAMN51732991	SRR35539690
139	kp221213_barcode85	kp221213_barcode85_final_2	p139	192975	IncFIB	2022-11-01	ST20	Swab of wound	S	S2	2	1	IncFIB	mobilizable	IncFIB	IncFIB(K)(pCAV1099-114)_1__CP011596	user_provided	0.517072	a50699e261548cd83da45792d73cbc46	IncFIB	000107__CP014778_00094	MOBH	CP023978_00085	-	-	-	-	mobilizable	CP031809	0.0302852	Klebsiella pneumoniae	AA005	AA055	order	Enterobacterales	order	Enterobacterales	order	Enterobacterales	11254626; 19482926; 15781495; 20851899; 16257053	NA	community_13_subcommunity_1	community_13	PRJNA1332379	SAMN51732994	SRR35539680
140	kp221229_barcode05	kp221229_barcode05_final_3	p140	110568	unclassified	2022-12-01	ST54	Sputum	AU	AU1	1	1	unclassified	non-mobilizable			user_provided	0.515791	1aa1fa4eb493885b675fb557a9379050	rep_cluster_2470	CP037443_00001	-	-	-	-	-	-	non-mobilizable	CP037443	0.0154542	Klebsiella sp. PO552	AA039	AA119	genus	Klebsiella	genus	Klebsiella	-	-	-	NA	community_23_subcommunity_0	community_23	PRJNA1332379	SAMN51733000	SRR35539688
141	kp221229_barcode07	kp221229_barcode07_final_2	p141	190865	IncFIB,IncFII	2022-12-01	ST39	Urine	A	A30	48	1	IncFIB,IncFII	conjugative	IncFII,IncFIB	IncFIB(K)_1__JN233704,IncFII(K)_1__CP000648,IncFII(pKP91)_1__CP000966,IncFII(pHN7A8)_1__JN232517	user_provided	0.518597	311d56bf0c642201afecf1910508a7fd	IncFIB,IncFII	000107__CP014778_00094,000124__KP125893_00142	MOBF,MOBF	CP035180_00077,NC_021231_00058	MPF_F	NC_014312_00116,NC_022609_00068,NC_014312_00118,NC_023332_00154,NC_019389_00068,NC_014312_00128,NC_022609_00081,NC_011281_00082,NC_021654_00016,NC_019165_00034,NC_014312_00141,NC_021502_00131,NC_021502_00150	-	-	conjugative	CP010390	0.00208065	Klebsiella pneumoniae	AA008	AA058	order	Enterobacterales	order	Enterobacterales	order	Enterobacterales	11254626; 19482926; 15781495; 20851899; 16257053	dfrA14,qnrB1,tet(A),aac(6')-Ib-cr5,blaOXA,catB3,aac(3)-IIe,blaCTX-M-15,blaTEM-1,aph(6)-Id,aph(3'')-Ib,sul2	community_2_subcommunity_13	community_2	PRJNA1332379	SAMN51733001	SRR35539689
142	kp221229_barcode16	kp221229_barcode16_final_2	p142	235574	IncFIB,IncHI1B	2022-12-01	ST24	Urine	AV	AV1	1	1	IncFIB,IncHI1B	conjugative	repB,IncHI1B	repB_KLEB_VIR_AP006726,IncHI1B(pNDM-MAR)_1__JN420336	user_provided	0.502687	5adb2204215dd73dd1fe5a29f862d2b5	IncFIB,IncHI1B	000107__CP014778_00094,JN420336	MOBH	NC_016980_00239	MPF_F	NC_018107_00101	-	-	conjugative	CP019161	0.0174761	Klebsiella pneumoniae	AA015	AA074	order	Enterobacterales	order	Enterobacterales	order	Enterobacterales	18606786; 11254626; 19482926; 15781495; 20851899; 16257053	NA	community_37_subcommunity_0	community_37	PRJNA1332379	SAMN51733002	SRR35539635
143	kp221229_barcode18	kp221229_barcode18_final_2	p143	210747	IncFIB,IncFII	2022-12-01	ST491	Urine	A	A29	48	1	IncFIB,IncFII	conjugative	IncFII,IncFIB	IncFIB(K)_1__JN233704,IncFII(K)_1__CP000648,IncFII(pKP91)_1__CP000966,IncFII(S)_1__CP000858,IncFII(pAR0022)_1__CP024882	user_provided	0.526461	756ffcfb778a0957c7d2ab2788f39880	IncFIB,IncFII,rep_cluster_2183	000107__CP014778_00094,000128__CP023916,CP017721_00179	MOBF,MOBF	NC_021231_00058,CP035180_00077	MPF_F	NC_014312_00141,NC_019165_00034,NC_021654_00016,NC_019389_00080,NC_022609_00081,NC_014312_00128,NC_021231_00085,NC_023332_00154,NC_021502_00123,NC_014312_00118,NC_022609_00068,NC_014312_00116,NC_021502_00150,NC_021502_00131	-	-	conjugative	KX839208	0.0174761	Klebsiella pneumoniae	AA022	AA084	order	Enterobacterales	order	Enterobacterales	order	Enterobacterales	11254626; 20547789; 19482926; 15781495; 20851899; 16257053	NA	community_2_subcommunity_12	community_2	PRJNA1332379	SAMN51733004	SRR35539637
144	kp230124_barcode83	kp230124_barcode83_final_2	p144	150820	IncFIB	2023-01-01	ST846	White lumen	E	E4	5	1	IncFIB	non-mobilizable	IncFIB	IncFIB(K)_1__JN233704	user_provided	0.517246	ed1432cac2fc11fd184b3179fe0814ea	IncFIB	000107__CP014778_00094	-	-	-	-	-	-	non-mobilizable	CP032173	0.000880953	Klebsiella pneumoniae	AA011	AA067	order	Enterobacterales	order	Enterobacterales	order	Enterobacterales	11254626; 19482926; 15781495; 20851899; 16257053	NA	community_15_subcommunity_2	community_15	PRJNA1332379	SAMN51733006	SRR35539639
145	kp230124_barcode90	kp230124_barcode90_final_2	p145	216832	IncFIB,IncFII	2023-01-01	ST45	Urine	A	A31	48	1	IncFIB,IncFII	conjugative	IncFII,IncFIB	IncFII(pKP91)_1__CP000966,IncFIB(K)_1__JN233704	user_provided	0.52477	9618a0d34a72f62e73c46e2818d85648	IncFIB,IncFII,rep_cluster_2183	000107__CP014778_00094,CP000966,CP033468_00001	MOBF,MOBF	NC_021231_00058,CP035180_00077	MPF_F	NC_014312_00141,NC_019165_00034,NC_021654_00016,NC_019389_00080,NC_022609_00081,NC_014312_00128,NC_021231_00085,NC_023332_00154,NC_014312_00118,NC_014312_00116,NC_021502_00150,NC_021502_00131	-	-	conjugative	CP041100	0.0277775	Klebsiella pneumoniae subsp. pneumoniae	AA009	AA062	order	Enterobacterales	order	Enterobacterales	order	Enterobacterales	11254626; 20547789; 19482926; 15781495; 20851899; 16257053	dfrA15,aadA1,qacEdelta1,sul1,tet(A)	community_2_subcommunity_1	community_2	PRJNA1332379	SAMN51733008	SRR35539641
146	kp230208_barcode29	kp230208_barcode29_final_3	p146	69057	IncFIA,IncFII	2023-01-01	ST23	Urine	F	F5	5	1	IncFIA,IncFII	conjugative	IncFII	IncFII(pHN7A8)_1__JN232517	user_provided	0.510187	2aa72f59aeec3cee01d95d5e1fc7e840	IncFIA,IncFII	000136__AP014877_00014,JN232517	MOBF	NC_017627_00068	MPF_F	NC_022651_00077,NC_010409_00124,NC_019094_00090,NC_017639_00094,NC_007675_00027,NC_017639_00100,NC_018966_00040,NC_019094_00068,NC_019112_00045,NC_009837_00049,NC_013437_00116,08-5333_00200	MOBF	CP017721	conjugative	CP041536	0.00414809	Escherichia coli	AA003	AA050	order	Enterobacterales	order	Enterobacterales	order	Enterobacterales	10773089; 25389419; 19897651; 24247128; 20851899; 22511964	NA	community_4_subcommunity_2	community_4	PRJNA1332379	SAMN51733012	SRR35539647
147	kp230208_barcode33	kp230208_barcode33_final_2	p147	310396	IncFIB,IncHI1B	2023-01-01	ST104	Urine	AW	AW1	1	1	IncFIB,IncHI1B	conjugative	IncFIB,IncHI1B	IncHI1B(pNDM-MAR)_1__JN420336,IncFIB(pNDM-Mar)_1__JN420336	user_provided	0.474729	5aa4bcb3e46fae998fc95762bb66801a	IncFIB,IncHI1B	CP024497_00001,JN420336	MOBH	NC_016980_00239	MPF_F	NC_016980_00240,NC_018107_00101,NC_016980_00110,NC_016980_00109,NC_018107_00235,NC_023911_00309,NC_016980_00099	-	-	conjugative	CP020848	0.0198862	Klebsiella variicola	AA014	AA073	order	Enterobacterales	order	Enterobacterales	order	Enterobacterales	18606786; 11254626; 19482926; 15781495; 20851899; 16257053	NA	community_48_subcommunity_0	community_48	PRJNA1332379	SAMN51733014	SRR35539649
148	kp230314_barcode50	kp230314_barcode50_final_2	p148	187275	IncFIB,IncFII	2023-02-01	ST17	Urine	AY	AY1	1	1	IncFIB,IncFII	conjugative	IncFII,IncFIB	IncFII(pKP91)_1__CP000966,IncFIB(K)_1__JN233704	user_provided	0.534124	08af4013bb08755cf9169d7b399b28ae	IncFIB,IncFII,rep_cluster_2183	000107__CP014778_00094,CP000966,CP017721_00179	MOBF,MOBF	NC_021231_00058,CP035180_00077	MPF_T	NC_021502_00150	-	-	conjugative	CP041936	0.0343598	Klebsiella pneumoniae	AA009	AA065	order	Enterobacterales	order	Enterobacterales	order	Enterobacterales	11254626; 20547789; 19482926; 15781495; 20851899; 16257053	NA	community_51_subcommunity_0	community_51	PRJNA1332379	SAMN51733021	SRR35539681
149	kp230314_barcode51	kp230314_barcode51_final_2	p149	179415	IncFIB,IncFII	2023-02-01	ST29	Swab of leg	AX	AX1	1	1	IncFIB,IncFII	conjugative	IncFII,IncFIB	IncFIB(K)_1__JN233704,IncFII(K)_1__CP000648,IncFII(pKP91)_1__CP000966,IncFII(S)_1__CP000858	user_provided	0.513352	77d375ee6ee560ffa43e6d265e13a65b	IncFIB,IncFII,rep_cluster_2183	000107__CP014778_00094,000128__CP023916,CP017721_00179	MOBF,MOBF	NC_021231_00058,CP035180_00077	MPF_F	NC_014312_00141,NC_019165_00034,NC_021654_00016,NC_019389_00080,NC_022609_00081,NC_014312_00128,NC_019389_00068,NC_023332_00154,NC_014312_00118,NC_022609_00068,NC_014312_00116,NC_021502_00150,NC_021502_00131	-	-	conjugative	MK649826	0.0130157	Klebsiella pneumoniae	AA012	AA070	order	Enterobacterales	order	Enterobacterales	order	Enterobacterales	11254626; 20547789; 19482926; 15781495; 20851899; 16257053	NA	community_45_subcommunity_0	community_45	PRJNA1332379	SAMN51733022	SRR35539651
150	kp230314_barcode52	kp230314_barcode52_final_2	p150	261795	IncFIB,IncFII	2023-02-01	ST461	Urine	A	A32	48	1	IncFIB,IncFII	conjugative	IncFII,IncFIB	IncFIB(K)_1__JN233704,IncFII(K)_1__CP000648,IncFII(pKP91)_1__CP000966,IncFII(S)_1__CP000858,IncFII(pAR0022)_1__CP024882	user_provided	0.530992	e5e282c0cebe7d9f8664de0a6255f1aa	IncFIB,IncFII,rep_cluster_2183	000107__CP014778_00094,000128__CP023916,CP017721_00179	MOBF,MOBF	NC_021231_00058,CP035180_00077	MPF_F	NC_019155_00032,NC_019165_00034,NC_021654_00016,NC_019389_00080,NC_022609_00081,NC_014312_00128,NC_019389_00068,NC_023332_00154,NC_021502_00123,NC_014312_00118,NC_022609_00068,NC_014312_00116,NC_021502_00150,NC_021502_00131	-	-	conjugative	CP011623	0.0257292	Klebsiella pneumoniae	AA022	AA085	order	Enterobacterales	order	Enterobacterales	order	Enterobacterales	11254626; 20547789; 19482926; 15781495; 20851899; 16257053	NA	community_2_subcommunity_6	community_2	PRJNA1332379	SAMN51733023	SRR35539605
151	kp230314_barcode52	kp230314_barcode52_final_4	p151	115948	IncFIB	2023-02-01	ST461	Urine	B	B12	14	1	IncFIB	non-mobilizable	IncFIB	IncFIB(pKPHS1)_1__CP003223	user_provided	0.486572	4b95a5e016239c5d8e98a23302767a7f	IncFIB	000100__NZ_CP016161_00012	-	-	-	-	-	-	non-mobilizable	KY354306	0.0140996	Klebsiella pneumoniae	AA028	AA102	order	Enterobacterales	order	Enterobacterales	order	Enterobacterales	11254626; 19482926; 15781495; 20851899; 16257053	dfrA50	community_14_subcommunity_2	community_14	PRJNA1332379	SAMN51733023	SRR35539605
152	kp230314_barcode52	kp230314_barcode52_final_6	p152	75997	IncFII	2023-02-01	ST461	Urine	D	D4	8	1	IncFII	conjugative	IncFII	IncFII(pBK30683)_1__KF954760,IncFII(pAR0022)_1__CP024882,IncFII(pHN7A8)_1__JN232517	user_provided	0.537284	0389d818cd9f801b0b5f9ad920942624	IncFII,rep_cluster_2183	KF954760,CP017721_00179	MOBF,MOBF	CP035180_00077,NC_021231_00058	MPF_F	NC_014312_00116,NC_022609_00068,NC_014312_00118,NC_023332_00154,NC_019389_00068,NC_014312_00128,NC_022609_00081,NC_011281_00082,NC_021654_00016,NC_019165_00034,NC_022609_00095,NC_021502_00131,NC_021502_00150	-	-	conjugative	CP026174	0.025484	Klebsiella pneumoniae	AA021	AA081	order	Enterobacterales	order	Enterobacterales	family	Enterobacteriaceae	20851899; 20547789	NA	community_18_subcommunity_2	community_18	PRJNA1332379	SAMN51733023	SRR35539605
153	kp230314_barcode42	kp230314_barcode42_final_2	p153	253050	IncFIB,IncFII	2023-03-01	ST14	Urine	A	A33	48	1	IncFIB,IncFII	conjugative	IncFII,IncFIB	IncFIB(K)_1__JN233704,IncFII(K)_1__CP000648,IncFII(pKP91)_1__CP000966,IncFII(S)_1__CP000858	user_provided	0.522114	5777cda850c26983afb853ad6916c8fe	IncFIB,IncFII,rep_cluster_2183	000107__CP014778_00094,000129__CP018340,CP033468_00001	MOBF,MOBF	NC_021231_00058,CP035180_00077	MPF_F	NC_019155_00032,NC_019165_00034,NC_021654_00016,NC_011281_00082,NC_022609_00081,NC_014312_00128,NC_019389_00068,NC_023332_00154,NC_021502_00123,NC_014312_00118,NC_022609_00068,NC_014312_00116,NC_021502_00150,NC_021502_00131	-	-	conjugative	CP042521	0.0252411	Klebsiella pneumoniae	AA012	AA068	order	Enterobacterales	order	Enterobacterales	order	Enterobacterales	11254626; 20547789; 19482926; 15781495; 20851899; 16257053	aph(3')-Ia,aac(6')-Ib-cr5,arr-3,dfrA27,aadA16,qacEdelta1,sul1,mph(A),tet(A),floR,blaTEM-1,blaCTX-M-3,qnrS1	community_2_subcommunity_7	community_2	PRJNA1332379	SAMN51733018	SRR35539630
154	kp230314_barcode42	kp230314_barcode42_final_3	p154	46036	IncFIB	2023-03-01	ST14	Urine	U	U2	2	1	IncFIB	non-mobilizable	repB	repB(R1701)_1__CP039970	user_provided	0.522048	553381f590f436d998e8a9f52090762a	rep_cluster_1418	000759__NC_013950_00034	-	-	-	-	-	-	non-mobilizable	FJ876826	0.025894	Klebsiella pneumoniae	AA032	AA109	family	Enterobacteriaceae	family	Enterobacteriaceae	genus	Klebsiella	16940067	NA	community_11_subcommunity_0	community_11	PRJNA1332379	SAMN51733018	SRR35539630
155	kp230328_barcode04	kp230328_barcode04_final_3	p155	112330	IncFIB	2023-03-01	ST86	Aspirate (Liver)	B	B13	14	1	IncFIB	non-mobilizable			user_provided	0.488543	057118b328f0005ae0e9031668f3a3df	IncFIB	000100__NZ_CP016161_00012	-	-	-	-	-	-	non-mobilizable	CP034055	0.0168963	Klebsiella pneumoniae	AA028	AA101	order	Enterobacterales	order	Enterobacterales	order	Enterobacterales	11254626; 19482926; 15781495; 20851899; 16257053	dfrA50	community_14_subcommunity_3	community_14	PRJNA1332379	SAMN51733024	SRR35539603
156	kp230328_barcode14	kp230328_barcode14_final_2	p156	170259	IncFIB,IncFII	2023-03-01	ST253	Peripheral	A	A34	48	1	IncFIB,IncFII	conjugative	IncFII,IncFIB	IncFIB(K)_1__JN233704,IncFII(K)_1__CP000648,IncFII(pKP91)_1__CP000966,IncFII(S)_1__CP000858,IncFII(pAR0022)_1__CP024882	user_provided	0.521282	da3e389726483de15a1cb865346a3fc0	IncFIB,IncFII,rep_cluster_2183	000107__CP014778_00094,000128__CP023916,CP017721_00179	MOBF,MOBF	NC_021231_00058,CP035180_00077	MPF_F	NC_019155_00032,NC_019165_00034,NC_021654_00016,NC_019389_00080,NC_022609_00081,NC_014312_00128,NC_019389_00068,NC_023332_00154,NC_014312_00118,NC_014312_00116,NC_021502_00150,NC_021502_00131	-	-	conjugative	CP026175	0.0206797	Klebsiella pneumoniae	AA022	AA086	order	Enterobacterales	order	Enterobacterales	order	Enterobacterales	11254626; 20547789; 19482926; 15781495; 20851899; 16257053	NA	community_2_subcommunity_8	community_2	PRJNA1332379	SAMN51733027	SRR35539624
157	kp230328_barcode14	kp230328_barcode14_final_3	p157	130827	IncL/M	2023-03-01	ST253	Peripheral	AZ	AZ1	1	1	IncL/M	conjugative	pKP1433,IncM1	pKP1433_1__JX397875,IncM1_1__U27345	user_provided	0.505232	eac399b3bb1c9c01d10debe98d005205	IncL/M,rep_cluster_1798	U27345,001219__JX397875_00045	MOBP	NC_004464_00056	MPF_I	NC_004464_00105,NC_005246_00057,NC_019063_00094,NC_019344_00078,NC_004464_00066,NC_004464_00068,NC_019154_00069,NC_005246_00069,NC_004464_00073	-	-	conjugative	MF156266	0.0147145	Escherichia coli	AA042	AA123	phylum	Pseudomonadota	order	Enterobacterales	phylum	Pseudomonadota	25933288; 22083465; 17698626; 20851899	NA	community_22_subcommunity_0	community_22	PRJNA1332379	SAMN51733027	SRR35539624
158	kp230328_barcode14	kp230328_barcode14_final_5	p158	14647	ColRNAI	2023-03-01	ST253	Peripheral	BA	BA1	1	1	ColRNAI	non-mobilizable	Col440I,ColRNAI,Col	Col440I_1__CP023920,ColRNAI_1__DQ298019,Col(pHAD28)_1__KU674895	user_provided	0.499147	b078cd93f29db6471c32c4894b09541c	ColRNAI_rep_cluster_1987	CP024554_00008	-	-	-	-	-	-	non-mobilizable	CP033759	0.0637124	Klebsiella pneumoniae	AA044	AA126	multi-phylla	Actinomycetota,Pseudomonadota	multi-phylla	Actinomycetota,Pseudomonadota	-	-	-	NA	community_25_subcommunity_0	community_25	PRJNA1332379	SAMN51733027	SRR35539624

[truncated: 5 more sheets: Table S10, Table S11, Table S12, Table S13, Table S14]
